# Supplementary material for: Analysis of gene expression in a developmental context emphasizes distinct biological leitmotifs in human cancers
Source: Genome Biol. 2008 Jul 8;9(7):R108. doi: 10.1186/gb-2008-9-7-r108 (PMC2530866; doi:10.1186/gb-2008-9-7-r108)
Supplement: Additional data file 6 — Detailed annotation for all data sets used in this study. [file gb-2008-9-7-r108-S6.xls]

## Sheet: Sheet1
Disease data sets
Title used in the paper	Author	Accession	Platform	Disease type	Control tissue	n Disease	Pubmed ID
Lung adenocarcinoma	Yap	AE E-MEXP-231	HG-U133A	Lung adenocarcinoma	normal lung tissue	49	15653641
Squamous cell lung carcinoma	Wachi	GEO GSE3268	HG-U133A	Squamous cell lung carcinoma	normal lung tissue	5	16188928
Breast carcinoma	Richardson	GEO GSE3744	HG-U133 Plus 2.0	Breast carcinoma	bulk normal breast	47	16473279
Mesothelioma	Gordon	GEO GSE2549	HG-U133A	Malignant pleural mesothelioma	normal pleura, normal lung	40	15920167
Wilms' tumor	Corbin	AE E-TABM-53	HG-U133A	nephroblastoma	normal kidney	60	NA
Advanced HCC	Wurmbach	GEO GSE6764	HG-U133 Plus 2.0	Hepatocellular carcinoma, advanced stage	normal liver	17	17393520
Early stage HCC	Wurmbach	GEO GSE6764	HG-U133 Plus 2.0	Hepatocellular carcinoma, early stage	normal liver	18	17393520
Liver cirrhosis	Wurmbach	GEO GSE6764	HG-U133 Plus 2.0	Liver cirrhosis	normal liver	10	17393520
Dysplastic liver	Wurmbach	GEO GSE6764	HG-U133 Plus 2.0	Dysplastic liver	normal liver	17	17393520
Astrocytoma	Sun	GEO GSE4290	HG-U133 Plus 2.0	Astrocytoma	brain/epilepsy patients	26	16616334
Glioblastoma	Sun	GEO GSE4290	HG-U133 Plus 2.0	Glioblastoma	brain/epilepsy patients	77	16616334
Oligodendroglioma	Sun	GEO GSE4290	HG-U133 Plus 2.0	Oligodendroglioma	brain/epilepsy patients	50	16616334
Prostate carcinoma	Varambally	GEO GSE3325	HG-U133 Plus 2.0	Prostate carcinoma	benign prostate	6	16286247
T-cell lymphoma	Piccaluga	GEO GSE6338	HG-U133 Plus 2.0	T-cell lymphoma	Normal T cells	40	17304354
Mucinous ovarian cancer	Hendrix	GEO GSE6008	HG-U133A	Mucinous ovarian cancer	normal ovary	13	16452189
Serous ovarian cancer	Hendrix	GEO GSE6008	HG-U133A	Serous ovarian cancer	normal ovary	41	16452189
Clear cell ovarian cancer	Hendrix	GEO GSE6008	HG-U133A	Clear cell ovarian cancer	normal ovary	8	16452189
Endometroid ovarian cancer	Hendrix	GEO GSE6008	HG-U133A	Endometroid ovarian cancer	normal ovary	37	16452189
Myeloma	Zhan	GEO GSE5900	HG-U133 Plus 2.0	Smoldering myeloma	Plasma cells/healthy donors	12	17023574
Adrenal adenoma	Ye	GEO GSE8514	HG-U133 Plus 2.0	Aldosterone-producing adrenal adenoma	normal adrenal gland	10	17911395
Colorectal adenoma	Marra	GEO GSE8671	HG-U133 Plus 2.0	Colorectal adenoma	normal colon mucosa	32	NA
UBC 1	Dyrskjøt	GEO GSE3167	HG-U133A	Urinary bladder cancer	normal bladder	46	15173019
UBC 2 low grade	Albareda	GEO GSE7476	HG-U133 Plus 2.0	Urinary bladder cancer, low grade	normal bladder	3	NA
UBC 2 high grade inv	Albareda	GEO GSE7476	HG-U133 Plus 2.0	Urinary bladder cancer, high grade invasive	normal bladder	3	NA
PRCC, Subtypes 1, 1.2A, 2	Furge	GEO GSE7023	HG-U133 Plus 2.0	Papillary renal carcinoma	normal kidney	35	17409424
CRCC1	Copland	GEO GSE6344	HG-U133A	Renal cell carcinoma	Normal renal tissue	10	NA
CRCC2	Lenburg	GEO GSE781	HG-U133A	Renal cell carcinoma	Normal renal tissue	9	14641932
PTC 1	Giordano	Publication website	HG-U133A	Papillary thyroid carcinoma	Normal thyroid	51	16007166
PTC 2	He	GEO GSE3467	HG-U133 Plus 2.0	Papillary thyroid cancer	Normal thyroid	9	16365291
PTC 3	Reyes	GEO GSE3678	HG-U133 Plus 2.0	Papillary thyroid cancer	Normal thyroid	7	NA
Ulcerative colitis	Olsen	GEO GSE9452	HG-U133 Plus 2.0	Ulcerative colitis, inflamed	non-inflamed tissue pat/con	8	NA
PEN, ESEN, MSEN	Burney	GEO GSE6364	HG-U133 Plus 2.0	NA	normal endometrium	NA	17510236
Developmental time series
Time series	Author	Accession	Platform	Time points	Replicates/time point	Pubmed ID
Atrial chamber development	Schinke	GEO GSE1479	MG-430 2.0	E10.5, E11.5, E12.5, E13.5, E14.5, E16.5, E18.5	3	NA
Ventricle development	Schinke	GEO GSE1479	MG-430 2.0	E10.5, E11.5, E12.5, E13.5, E14.5, E16.5, E18.5	3	NA
Lung development	Mariani	Publication website	Mu11K	E12,E14, E16, E18, D1, D4, D7, D10, D14, D21, AD	1	11970905
Cerebellum development	Kho	Publication website	Mu11K	D1, D3, D5, D7, D10, D15, D21, D30, D50, D60	2	15075291
Schwann cell development	Buchstaller	GEO GSE972	MG-U74A	E9, E12, E14, E16, E18	3	15014110
ES cell differentiation	Sene	GEO GSE3231	MG-430 2.0	0h, 6h, 12h, 18h, 24h, 36h, 48h, 4d, 7d, 14d	3	17394647
T cell development	Lee	GEO GSE1460	HG-U133A	ITTP, DP, SP4, CB4, AB4	2	15210650
Liver development	Otu	GEO GSE6998	MG-430 2.0	E10.5, E11.5, E12.5, E13.5, E14.5, E16.5	2	17227769
Liver regeneration	Otu	GEO GSE6998	MG-430 2.0	0h, 1h, 2h, 6h, 12h, 18h, 24h, 30h, 48h, 72h	2	17227769
Ovary development	Gaido	GEO GSE5334	MG-430 2.0	E11, E12, E14, E16, E18, P0.5, P2	3	NA
Lung development, validation	Naxerova	GEO GSE11539	MG-430 2.0	E11.5, E13.5, E14.5, E16.5, P5	1	this publication
