# Supplementary material for: Analysis of gene expression in a developmental context emphasizes distinct biological leitmotifs in human cancers
Source: Genome Biol. 2008 Jul 8;9(7):R108. doi: 10.1186/gb-2008-9-7-r108 (PMC2530866; doi:10.1186/gb-2008-9-7-r108)
Supplement: Additional data file 7 — Raw data for the lung development validation time series (after RMA-normalization). [file gb-2008-9-7-r108-S7.txt]

E11.5	E13.5	E14.5	E16.5	P5
1415670_at	10.365397113973	10.4525398657615	10.2551735551799	10.2149845129205	9.66553257860729
1415671_at	10.2765243961794	10.6029376854975	10.3872621972712	10.7225708863171	10.9877218562847
1415672_at	11.7913204317080	11.7952578022727	11.5970854832178	11.6884901550485	11.6885088117753
1415673_at	8.42510179481025	8.59164001081944	8.20947287709034	8.16669979341698	7.6156471951416
1415674_a_at	9.71205028640478	9.71205028640478	9.71205028640478	9.71205028640478	9.64898792452072
1415675_at	9.28012770560726	9.28012770560726	9.28012770560726	9.28012770560726	9.3473449258142
1415676_a_at	11.6341427634831	11.6799738796456	11.7449731365544	11.5793408895133	11.0689433711368
1415677_at	9.53451360567624	9.59828110271246	9.56780935123005	9.64759279010934	9.58860530704617
1415678_at	10.4829317676362	10.6221517349801	10.1763262792814	10.4829317676362	10.8130254326347
1415679_at	11.0230935672494	11.1217789544457	11.0678986544201	11.1370880200050	11.0704717199835
1415680_at	10.3784347907632	10.3700326727774	10.0972500325422	9.99027817262533	9.39561174414531
1415681_at	10.2842995658996	10.2936128220217	9.92698774639623	9.98418195116216	9.48202678446233
1415682_at	9.54934942307431	9.6255474090911	9.61677334305713	9.49420656437313	8.51065662931932
1415683_at	11.1806307670338	11.3770601853361	11.0937627217371	10.9205763705763	10.8673565631435
1415684_at	9.20221873609935	9.38149613926445	9.33078552897245	9.23621364507818	8.87812086110738
1415685_at	10.0355237812524	9.99650570717924	9.00334039702493	8.9972995287635	8.90755902310312
1415686_at	10.0972312922531	10.1862663182333	10.1862663182333	10.3561079544328	10.1083710805742
1415687_a_at	10.8780437108995	11.1233498962534	11.3031741637428	11.8787110945665	12.3129177781766
1415688_at	11.2073902588123	11.1593181214467	10.6595675860286	10.5610158100906	10.4987421119509
1415689_s_at	9.90128188134803	9.52302222444219	9.56920820588794	9.8417433870539	9.4244241711748
1415690_at	10.9416954049838	11.0332321983662	10.9075224672881	10.8740987288126	10.6715493101982
1415691_at	10.2228010518933	10.1576738421116	10.2321932875166	10.3043773487200	10.2321932875166
1415692_s_at	12.2043087746939	12.2732704546642	12.2917816176597	12.2123513218517	11.9419106756694
1415693_at	8.79438874334453	8.98789727310541	8.98789727310541	9.09978551842448	9.09149571780287
1415694_at	9.32036730321588	9.35540650579842	8.88576108423618	8.7235681602509	8.83967686767277
1415695_at	11.9832768647858	12.0551206698510	11.6904881653882	11.3859796392156	11.2678842750632
1415696_at	11.0348076787644	11.0263317246033	11.0263317246033	10.9193755546133	11.0263317246033
1415697_at	10.3880788793103	10.5057374646068	10.2631785889072	9.87505632048563	9.57604253628484
1415698_at	10.2296241268681	9.9807341968378	9.64803900790026	9.5099499776501	9.38157448011569
1415699_a_at	11.8246095398533	11.8913465201230	11.4310393439295	11.0747518917473	10.9807290078869
1415700_a_at	12.2215638049135	12.3552255197126	12.2215638049135	12.2204715995893	12.1427347172675
1415701_x_at	14.1422398320889	14.1422398320889	14.1936118158556	14.1506770981774	13.9731361675857
1415702_a_at	12.2778348528345	12.2710319094803	12.1984473425261	12.1748702433928	11.8081286754727
1415703_at	10.7379026943012	10.7035935268686	10.7991228452256	10.8073612723168	9.55252081027451
1415704_a_at	11.4043554337631	11.2236224112213	10.9862138116702	10.7343501655886	10.3784933046491
1415705_at	9.69857065574018	9.88557865395536	9.56704234201543	9.606817534167	9.69857065574018
1415706_at	12.0444758243194	12.1364169141860	12.1609815616138	12.2664331670291	12.1609815616138
1415707_at	10.7390298020319	10.7940361667655	10.7234244395128	10.6167688328245	10.3664940440051
1415708_at	11.6629115733073	11.6009891639182	11.5385364420459	11.6730099095122	10.7619119259103
1415709_s_at	9.3633259904781	9.43164980930913	9.28753419575597	9.35235038438642	9.00850997322116
1415710_at	9.54017224409704	9.6536419228238	9.34806104876098	9.14867726525715	9.0256942496216
1415711_at	10.8493623165152	10.7964562485361	10.5265727264649	10.7151428763073	10.2454609751731
1415712_at	9.1464994667725	9.02826097672489	8.8163395886983	8.73341867217881	8.78598698997164
1415713_a_at	10.5448898940538	10.4924818813295	9.91829936385317	9.98106830808518	9.5063840386837
1415714_a_at	11.4010411905646	11.2741771151605	11.0704717199835	11.1012048755105	11.0985077335741
1415715_at	8.60938098376634	8.67447796812871	8.271102601028	8.39826908598084	7.97803014324207
1415716_a_at	13.6759394078696	13.6759394078696	13.6170682597546	13.6775688638067	13.8110357602488
1415717_at	9.21115886877445	9.21115886877445	9.3661534801455	9.20687328559255	9.1351446093524
1415718_at	10.0089281921443	9.94344461350314	9.60385406610578	9.65783551333816	9.83480809011208
1415719_s_at	10.0679127373273	10.1432847508651	9.93770753237894	9.9642293940224	9.71840562719182
1415720_s_at	9.03541170282512	9.11718285246842	9.0009262560872	9.06695780955453	8.7020740880116
1415721_a_at	9.5280698779693	9.59635637818983	9.49858548015736	9.67029091452062	9.53823319702241
1415722_a_at	10.6307429197660	10.8682620042095	10.6307429197660	10.6307429197660	10.5479722190962
1415723_at	12.1193916653750	11.8748933795371	11.7646737507318	11.7223242996299	11.7241608497848
1415724_a_at	11.911706996209	12.0761217385391	12.0227902331124	11.9351753807796	12.0227902331124
1415725_at	9.27538755279154	9.32355654741313	8.78110660497308	8.57221970968802	7.91832255225104
1415726_at	10.3276567937242	10.1675722080526	10.1484483152759	10.1484483152759	9.75215313031346
1415727_at	10.7964336119962	11.0052053221187	10.90741457189	10.9538492746942	10.9749033102026
1415728_at	9.70112304073785	9.5264444429875	10.7766985268411	10.1978541858770	9.79141266156835
1415729_at	9.47629896430889	9.65199683399543	9.01492100162264	9.35033550037113	9.2390000648862
1415730_at	10.5739502732693	10.4420340756371	10.5244559033727	10.3040362884893	9.98113937577174
1415731_at	9.18051499243047	9.12466432561848	9.18666598040824	9.45156334810257	9.18666598040824
1415732_at	9.5306955317194	9.61919295906736	9.99424425822389	10.1284412236155	10.3415441883480
1415733_a_at	11.3965634756966	11.4213607294872	11.1617187361013	11.0113137203005	10.4940433403776
1415734_at	11.0657528813261	11.1656122751514	10.9620383767419	11.1761387136033	11.2554825516203
1415735_at	12.1152199810973	12.0876815851785	12.0025769416229	12.0830195622044	11.5301735813364
1415736_at	11.1630979079059	11.2809060673614	10.9296982533726	11.1630979079059	10.9300297304366
1415737_at	9.6353967426174	9.979005166188	9.66798443232612	9.8476233869497	10.4170107075328
1415738_at	11.0029384675041	11.2186522244879	10.9247552195498	11.0181306317518	10.56904777813
1415739_at	10.2625533865133	10.2604809808777	10.1862663182333	10.1605854566939	10.0690748384848
1415740_at	11.3872677789219	11.4890406194451	11.3261161996747	11.0396886870016	10.7226024098689
1415741_at	11.6252166445249	11.7428498679067	11.4719506526489	11.4449546685610	11.6016421156807
1415742_at	8.93292782059106	8.96093680986632	8.96093680986632	8.9913030515014	8.96093680986632
1415743_at	9.24253484165262	9.39686833062445	9.19923237782761	9.79915663519447	9.45556891832969
1415744_at	11.4035035709372	11.3449240763856	10.9104443695315	10.5713707421756	9.89301330364414
1415745_a_at	9.7526996610579	10.0021438692580	9.70171226710233	9.57807742001762	9.73829971661736
1415746_at	9.97716944506953	9.8548388764806	9.90107604452633	10.1203565971398	9.26629880999091
1415747_s_at	10.7341228831448	10.7720117464737	10.2910818234846	10.4902741377822	11.5839591549269
1415748_a_at	10.2490539502648	10.3383710205078	10.2195591722839	10.1820501669104	10.1329780016976
1415749_a_at	10.4630565419184	10.5374105174292	10.2730062273893	10.2678829488411	10.4338363850337
1415750_at	8.86157987832537	8.7499513412461	8.82947797148032	8.28392661855477	7.75014464701201
1415751_at	11.2527380457926	11.2527380457926	11.2513691239605	11.3834831947277	11.2040348098110
1415752_at	10.2196938354262	10.3366435842497	10.1421609468368	10.3366435842497	10.9086825661521
1415753_at	10.7113258044641	10.8655252184912	10.5846698656883	10.8736637200194	10.2669303492855
1415754_at	10.8105317420685	10.7520390654489	10.3908841099703	10.0363423465088	9.84853633786303
1415755_a_at	11.3030978414919	11.3793978521369	11.1772468605563	10.9922708694864	10.5882562841529
1415756_a_at	9.19372764002281	9.24543598060278	9.1522591311955	9.36206723508645	9.4880867829354
1415757_at	9.43696719194405	9.33844627493768	9.43860827020655	9.75205956500966	8.89653214609946
1415758_at	9.10396411861567	9.2634044323493	8.71878222250156	8.94584487689832	8.92384821071516
1415759_a_at	10.5698106430547	10.6104120032002	10.4683418014781	10.5694026187938	10.2289060023726
1415760_s_at	10.8764577123735	11.0339799789017	11.3377561254571	11.7817503623476	11.1470147092654
1415761_at	10.3692788797564	10.3654834107597	10.1597739925905	10.1597739925905	9.70825035296217
1415762_x_at	10.1312455840946	9.95950255794192	9.95121563067052	9.95950255794192	9.64299538800886
1415763_a_at	11.1445366733451	11.0076740300857	10.9256037939052	11.0076740300857	11.0076740300857
1415764_at	12.1113653754679	12.1139123408115	11.9267285597862	11.9807123822305	11.6877827124515
1415765_at	9.34899987866224	9.68603452179312	9.34899987866224	9.34899987866224	8.91161715078922
1415766_at	9.51097099401598	9.5163968587125	9.00315699685512	9.07447014704132	9.44150102532423
1415767_at	11.0126188157130	11.0827629960515	10.9489806154272	10.7944692200003	10.396512702939
1415768_a_at	10.690986816575	10.6338613284677	10.1307225006705	9.97229461243302	9.86707404460296
1415769_at	9.17724858903954	9.06243498263949	9.04152105797876	9.01447198014885	8.86776423147086
1415770_at	11.9502581158319	11.7315506844003	11.5128010984266	11.5128010984266	10.6119670807233
1415771_at	13.3383913774165	13.2481238077090	13.1707342247542	12.7935175958456	12.1008454199287
1415772_at	9.94652322893561	10.1250554162055	9.10732928193793	8.45539865511877	8.05480206649128
1415773_at	12.1088076616794	12.0598941206712	11.4576199846179	10.3850378019251	9.9911289664536
1415774_at	9.8566814551468	9.58556877959095	9.58556877959095	9.40795349230117	8.52970257944758
1415775_at	12.9338600421105	13.0000216283796	12.7967148277544	12.7060753698587	12.2637404688983
1415776_at	7.037023015129	7.42560759143225	7.30124987629527	8.01108106424523	8.20953274629636
1415777_at	5.78240412382199	5.56455808802997	5.88812134634993	5.96070816735534	6.71164233647751
1415778_at	12.7216345551421	12.7452379231079	12.8712840269555	12.7799496945553	12.4691856693622
1415779_s_at	13.9221111098055	13.8536297603992	13.8930476727557	13.8930476727557	13.8699545056278
1415780_a_at	12.0113632115527	12.0382690648985	11.7464819115794	11.4425589930869	10.9031325496877
1415781_a_at	13.9779320355279	13.8086644733002	13.8322576498763	13.7700364290512	13.7737846055485
1415782_at	13.4643822885895	13.2911883748934	13.2644019597149	13.1218280207880	12.8994550410997
1415783_at	11.7870924422343	11.8615594996266	11.448799184235	11.5625768500722	11.5999688477447
1415784_at	9.24536923825755	9.47743006786781	8.6938431547627	8.33327761184545	7.29027792060303
1415785_a_at	12.3089427230371	12.1880917866861	11.9367567402391	11.5368533382485	10.6368370390057
1415786_at	6.81771473371322	6.69951075593892	7.10383813009489	7.07602278104864	7.01489767586257
1415787_at	10.2094566880808	10.3614672176534	10.3814437046765	10.5638853330414	9.58481223249188
1415788_at	10.7017593992776	10.7683107446946	10.3971795919975	10.2572537924256	10.2715616969682
1415789_a_at	8.87135950478906	9.07874541324814	8.48833348985262	8.24935544576451	8.10150037365185
1415790_at	8.78634417047936	8.9557888486327	8.5941669272801	8.40761551898333	7.82141327181318
1415791_at	10.1515978403165	10.2369650372738	9.71233071532681	9.52262627768542	9.3690293622752
1415792_at	9.67264245922903	9.65252605430097	9.67264245922903	9.79949470558538	9.7446518792001
1415793_at	9.34323638662898	9.7389704425224	9.17682111899356	8.98079930614049	10.5578202988199
1415794_a_at	11.5219697371785	11.3855633800100	11.0382376540927	10.7920767503279	10.6983352516786
1415795_at	8.80585679411107	8.85360136539673	8.21491556656237	8.21369202494489	7.27762203466174
1415796_at	11.4589573746693	11.6787422065467	11.3879221103016	11.9369714950397	12.1410606641730
1415797_at	8.52068247262041	8.8335121557686	8.72874235789685	8.75693987997763	9.07179165771306
1415798_at	7.14923819853439	7.63592925407479	7.37454870801447	7.60379912130905	7.05448757191328
1415799_at	11.3034779226718	11.1861902808913	10.725641317333	10.6643786704740	9.81440300387813
1415800_at	11.8486342560575	12.1612335649953	11.0960613585261	11.0375769671558	11.0059985751995
1415801_at	8.79086933900474	9.61750936348922	8.82934997988121	8.63996856233857	8.08624737285982
1415802_at	9.98345369896246	10.3437613756708	9.72369986938467	9.52758139994104	8.75427084265851
1415803_at	6.96999701922573	7.67167270695666	7.40171281974455	7.68236718387942	8.17852947539906
1415804_at	7.42493516240652	7.59344556431134	7.71783276499537	7.59344556431134	7.59344556431134
1415805_at	5.43642717654687	5.07877758817226	5.43642717654687	5.59227540155693	5.64685059043615
1415806_at	10.6456181461693	9.9743444436306	9.29099223850251	8.3287772923124	10.0363423465088
1415807_s_at	11.2952049564243	11.3093451996915	11.5074704230728	10.7997048248934	9.2721024951001
1415808_at	4.92897489290855	4.77706801578667	4.92897489290855	4.92897489290855	5.00015349721382
1415809_at	4.3139083300121	4.25062841550943	4.3139083300121	4.3139083300121	4.3139083300121
1415810_at	10.9900889273497	10.9076038616018	11.0315790922476	10.6029276755968	9.14897273437398
1415811_at	9.2618736141977	9.49570078319334	9.35980890274637	8.76345789804894	7.009554142183
1415812_at	8.96430887132419	9.92795986130684	9.89624103620402	11.7068502963361	12.5948197600639
1415813_at	11.1145264015449	11.1691042168434	10.9876170820475	10.9856447356554	10.5349331699272
1415814_at	10.3239613455222	10.4294035924861	10.0300088254524	10.1269334809732	10.1016240094686
1415815_at	4.9973098777272	4.82950873301893	5.05725797829703	4.97976370782175	4.96711116994409
1415816_at	12.3973930164769	12.2811542430894	12.1505863375665	12.1158444588167	11.2692160778769
1415817_s_at	11.8801997982639	11.8338873801663	11.632262608525	11.3140726373525	10.4453995991169
1415818_at	10.6061486812309	11.2408821158879	11.5437013738220	11.6996333954921	11.4731916793972
1415819_a_at	11.6897022464943	11.7363607379556	11.6566603535046	11.7436180677992	10.9872450052322
1415820_x_at	12.7575556147393	12.5543904308292	12.4898286004356	12.3355145130632	11.6141802111509
1415821_at	11.3908798149690	11.7568176851660	11.4786695233188	11.6931048072449	12.0455548928998
1415822_at	13.0836702469917	12.9617246829782	12.8314321897124	13.1114165530481	12.1907690478911
1415823_at	11.3298293014751	11.2944615454413	11.2902759908509	11.6678262054563	10.1798583706646
1415824_at	10.0128012586638	9.96876434985622	9.18021454218418	9.28466418295805	8.1781926913114
1415825_s_at	10.1826366280253	10.2217355064428	10.4210411372785	10.5763887064442	9.68049927674618
1415826_at	9.06905540630982	9.1531114578417	9.02605198006638	9.24013019391601	9.38264252011985
1415827_a_at	11.7922037768110	11.7902355908653	11.5871220035312	11.5991580451171	11.7308775003798
1415828_a_at	10.9082488208658	11.1746907858848	10.9107347696190	10.7799694042221	10.6282700711095
1415829_at	11.5512456620668	11.3996639513629	11.2448064688261	11.3515592152330	11.0926589638143
1415830_at	9.32647917866916	9.09472791346846	8.74114503274651	8.53181015037213	7.77164008671543
1415831_at	12.1008516626811	12.0333729326408	11.8986136653999	11.585694975746	11.0072535465346
1415832_at	4.6538766753556	8.71540390457344	6.00142450946744	7.81584957466178	6.969488378759
1415833_x_at	14.2873278423481	14.3411900459715	14.3848999333862	14.4344693792865	14.3527547102948
1415834_at	10.2501291408779	10.0702593049199	10.4258766577459	10.9729243830154	11.8690637336285
1415835_at	4.52728780937591	4.41219518214775	4.52728780937591	4.52728780937591	4.6691889975679
1415836_at	8.9652946190218	8.94592701382917	8.8135337077824	8.2191945911035	7.68877740002678
1415837_at	4.04639254258744	4.21721695743707	4.78459450185183	4.61489769149796	4.87587492706644
1415838_at	10.5536775665823	10.8573473737042	10.2933211086046	10.4656917041871	10.6428267925853
1415839_a_at	13.7611537377099	13.4578914938385	13.4432702951394	13.2483016064997	12.3157192382869
1415840_at	10.7459802015896	10.6749940961865	10.7025034934215	11.1759470481351	11.4171788956441
1415841_at	11.330201408792	11.3347798137924	11.3047509233915	11.330201408792	11.330201408792
1415842_at	8.49314618338852	8.43203940323389	8.42085505470308	8.42085505470308	7.60470227408663
1415843_at	7.18663098494105	7.3211656926441	7.0210527580322	6.85726627602119	6.43353676189147
1415844_at	3.98291088893778	4.45222633869974	3.81836098021466	3.96729337277519	3.96729337277519
1415845_at	5.25608423690441	5.18143154985201	5.18143154985201	5.09420820150805	5.18143154985201
1415846_a_at	4.10923834167705	4.08522796861482	4.10923834167705	4.16603144096493	4.10923834167705
1415847_at	4.7526489715854	4.88146230852109	4.86495966374479	4.86495966374479	4.84069122570208
1415848_at	7.63334116313596	7.61708402170999	7.85858962536977	7.85818649626458	8.02788330661845
1415849_s_at	13.5906949687909	13.5906949687909	13.7037222318578	13.5109334257838	13.0252982264805
1415850_at	8.77646321977908	9.20276137074412	9.18666598040824	9.57917036423058	9.18666598040824
1415851_a_at	12.0032910267016	11.883572889784	11.7233210238985	11.5182217639754	10.9995943852548
1415852_at	12.5337840368917	12.4168995674704	12.3085446144732	12.1105917964888	11.2470274076768
1415853_at	8.72358974316848	8.85960563827057	8.85960563827057	8.85960563827057	8.93268793413601
1415854_at	6.79949182953787	7.00510251019172	6.55946189386944	6.92505319149243	7.4053361262015
1415855_at	10.3815029729676	11.2021295760943	11.3210953815486	11.4887211427077	12.3344752072794
1415856_at	7.72039886225115	7.4438091955072	7.12491987884643	7.5813724547329	9.31270785347308
1415857_at	8.56956253121167	8.44947639206271	8.23402640603616	8.68785650614939	10.2369594980959
1415858_at	12.2988401242229	12.2910327863710	12.0722407561798	12.1114489237526	11.4220014266703
1415859_at	10.1660295047316	10.6955777554242	9.36980678392407	9.08205724260123	8.5558269373589
1415860_at	12.9335542616302	12.907232800563	12.7228426255992	12.5928594249748	11.2550781948934
1415861_at	5.40607778294703	5.51731358358114	5.52068227189479	5.55567507592219	5.49443700882996
1415862_at	4.66594478483747	4.97474119907539	5.30908048905695	5.03674727816653	5.65500826914288
1415863_at	12.8968853838486	12.7597251002653	12.7226083014026	12.6780289239830	12.343092239082
1415864_at	9.21849739626249	9.64010422649425	9.22200236732466	9.15954710069717	12.0985380064137
1415865_s_at	9.42571769100882	9.78042476674617	9.22169683556599	9.0241452492162	11.9453424390515
1415866_at	7.92672777502484	7.97784624239909	7.92435416746188	8.1903780732761	7.88592265218864
1415867_at	12.6171773602549	12.5250614060619	12.3209768992489	12.2080729709704	11.5789940111387
1415868_at	6.93481972906752	6.71421006826186	6.19262162490676	5.75825133073725	5.24340382279556
1415869_a_at	12.8710818067204	12.722499804434	12.6136316770148	12.3694938680948	11.1824108629538
1415870_at	11.7911275553123	12.1411884232782	12.1411884232782	12.2724086579566	12.1502496150491
1415871_at	10.5703517460576	10.7379565821522	10.9390319642482	11.2351427537452	12.5290356370135
1415872_at	13.2592611294951	13.0156050549724	13.2672348124040	13.1313219495413	12.6152139631688
1415873_a_at	10.4301397282465	10.4478205523368	10.4478205523368	10.4643114727524	10.4490689879589
1415874_at	9.59175332574179	9.25767732510889	9.50639644548856	10.2211822498008	11.3394399751140
1415875_at	6.79729706760658	6.71138920318106	6.78078236831757	6.48391998927262	6.71138920318106
1415876_a_at	13.9543104250974	13.9565315116921	13.9545891815481	13.9543104250974	13.606115274004
1415877_at	8.92173582905903	10.0832275831990	7.31991723463884	6.91183132615189	7.42393825419841
1415878_at	11.938448766372	11.9097141651889	11.6250342768238	11.2682740265786	10.5072637259436
1415879_a_at	14.1702007099131	14.1702007099131	14.2128410867171	14.1713283317095	13.7779862570977
1415880_a_at	11.3642162498094	11.5983195965798	11.5248956424399	11.8879071381271	12.5101812752943
1415881_at	10.1243025564431	10.5579816584482	9.918866800378	10.2947618096817	10.8742766819587
1415882_at	10.9872340984615	11.2657544387620	10.8520010324066	10.9765903542438	11.0415953605361
1415883_a_at	5.47094751228226	5.47094751228226	5.47094751228226	5.57773987502158	5.47094751228226
1415884_at	7.94557734545624	7.88628283597733	7.94557734545624	7.97569215724274	7.94557734545624
1415885_at	4.6339915654495	6.49395940123834	4.86047435429644	4.88219882253266	4.88219882253266
1415886_at	8.33810768648145	8.51877854302883	8.70155880328138	8.86889295200949	8.80116777199558
1415887_at	11.9137121683596	12.0388079430288	11.7998169921694	11.7998169921694	11.6172201053205
1415888_at	10.0713588662849	10.0713588662849	10.2024082017586	10.0831107115787	9.73568723830017
1415889_a_at	12.6476659141907	12.6057822036128	12.670293644335	12.6370601754060	12.4273656549436
1415890_at	11.1654866608098	11.3311374166125	11.1384904975576	11.1654866608098	11.0652011015577
1415891_at	11.0680479431404	11.3040341486095	10.8919712864456	10.8347260767425	10.5994225494558
1415892_at	8.75477503021135	9.10500145349069	9.28843804991816	9.15374988279244	9.03925579600892
1415893_at	8.13062963816285	8.5010749734539	8.1845924244559	7.82369690698129	6.8015585588075
1415894_at	7.86246882683007	8.26642494345472	8.26642494345472	8.06168646839457	8.83276273411126
1415895_at	11.6079964190220	11.2842010987802	11.6577305693650	11.7533599561217	11.6577305693650
1415896_x_at	11.5726768219909	11.2896424619805	11.5726768219909	11.6784300694115	11.5676342427432
1415897_a_at	10.7722992584219	11.1487267053198	10.9401487399996	12.3155240064114	13.0205138019716
1415898_at	5.57389409722781	5.34519086591785	5.5174944588858	5.57389409722781	5.57389409722781
1415899_at	5.59551121673545	5.94802882239049	6.12887627583243	6.78708146407156	8.4175268699668
1415900_a_at	7.02873877029222	7.23168034789307	7.49763491756533	7.77012652793757	7.45965599519017
1415901_at	10.1351490257016	10.2783358406518	10.3862104304250	10.7578131019463	10.3862104304250
1415902_at	4.72764522866671	4.72764522866671	4.65022245100129	4.72764522866671	4.81480527386022
1415903_at	9.34467067294786	9.68689355773544	8.57562551295805	8.14324448674735	8.13505671988822
1415904_at	9.89257744170394	10.8148969777801	9.01179237394876	8.81788754818419	11.4263099456408
1415905_at	5.91938640575571	5.88285533786334	5.91938640575571	5.91938640575571	6.13614751899035
1415906_at	13.5109752561516	13.7607437169785	13.8887549873927	14.2483350660547	14.4192704424487
1415907_at	11.4041151308627	11.3845262716173	10.8430300469855	10.8799598862450	10.3725758298283
1415908_at	10.2837426049061	10.4856567068496	9.53155454970755	9.93328170435627	10.2930329609583
1415909_at	10.7339467835202	10.6919630026811	10.4458323900338	10.3096159696339	8.9621036895738
1415910_s_at	10.3326054016967	10.2977449020874	10.1607825856790	9.73361774614314	9.83021022120767
1415911_at	9.53360401781354	9.27459391421456	8.61368933785339	8.19740613843243	8.25394159945168
1415912_a_at	13.3921997176400	13.1649850379226	13.4060645084866	13.4193707128993	12.5142531434920
1415913_at	7.42783949166687	6.72314026633583	7.0326552608639	6.6776097919418	6.1813977937704
1415914_at	12.9181034636223	12.9294125085641	13.0803302995368	12.9032857866937	12.0464026136167
1415915_at	11.7306527812881	11.7944158004463	11.4820631344976	11.2130871474755	10.6072194448586
1415916_a_at	10.8902085115029	10.9595680989187	10.7026397135481	10.7309140118192	10.8821268491852
1415917_at	10.4471838056746	10.57771704042	10.3975920820365	10.4261838236574	10.1044976074266
1415918_a_at	12.2525418722113	12.6555581843038	12.5188462293306	12.5127754256488	10.8448157528892
1415919_at	6.67670650753244	7.81584957466178	7.68122674505169	8.08251851773186	8.75975927426592
1415920_at	11.1394662402078	11.1996642218108	10.8430629226570	10.8418241855291	10.3175514636771
1415921_a_at	8.42624792387219	8.83948864984578	7.9772531140025	7.3691428590918	6.59601596092327
1415922_s_at	13.0884442183556	13.0220144777655	13.1463749039699	12.9435263118119	11.6828691806451
1415923_at	11.6266776857465	11.511714516964	11.0361205839627	10.6655401114638	10.2871615255902
1415924_at	4.31942952085130	4.4284916623899	4.68389828898998	4.46741288345273	4.49743086562327
1415925_a_at	11.0451683909127	11.0328650959318	10.5884549388319	10.5111441368135	9.59231406148043
1415926_at	11.2085531139226	11.1374999727102	10.6565346366814	10.5390990539381	9.86271084838841
1415927_at	10.0257404507601	14.0013020878888	10.9286308682959	10.9035224920026	12.1355159871507
1415928_a_at	11.4300925015767	11.4757956420598	11.1116560710039	11.4757956420598	11.9263586184678
1415929_at	11.0648254799393	11.1138406872937	10.7889441486043	11.1304454905914	11.413050168217
1415930_a_at	11.3683909932848	11.4680124779984	11.0177290435429	11.3616305619582	11.9516603029084
1415931_at	7.10126091952694	7.5330338448142	6.05404178149293	6.33716268278695	5.30455102045672
1415932_x_at	7.28116625284296	7.85081554556287	7.81773512470758	8.19775455883369	8.11021086213687
1415933_a_at	12.8437006608915	12.9904115658404	12.5150455371191	12.2519059936050	12.4982316199585
1415934_at	10.4874415719455	10.5006165513488	10.2190750963014	10.0942397817933	9.78254422489678
1415935_at	9.26056836173273	9.36815674986597	9.56171336293636	8.24791012914534	6.48744631613666
1415936_at	8.6537280541914	8.39884120422812	8.48169281410716	8.71580903005754	9.41131044204351
1415937_s_at	8.1869047658424	8.3415890538951	8.389578897199	8.94042984835693	8.3747039767055
1415938_at	4.8065339695074	4.8065339695074	4.78393838505247	4.8065339695074	4.9888528488472
1415939_at	9.32086268561171	10.6488274488078	11.4051683229466	11.2831480520627	8.83706907631347
1415940_at	9.41937626845544	9.45127345732957	9.3878510698093	9.41937626845544	9.74675077635005
1415941_s_at	8.13505362583206	8.45218508647196	7.9589854375893	7.59756595977718	8.11750187668429
1415942_at	14.0000336020598	14.0556842614065	14.1000952098216	14.2556130566794	14.1364496389748
1415943_at	10.9550603313154	10.9295320461011	10.9611873884776	11.7911314666570	11.5941208518243
1415944_at	8.92915294668854	8.73089167559128	8.65391960325313	9.25153640716524	9.77011154197494
1415945_at	11.0096346678613	11.0199068916150	11.1721928649852	10.7002405197117	9.44023905526545
1415946_at	9.6761924321677	9.74596854529949	9.57917036423058	9.7284563189491	9.61832048040863
1415947_at	8.69808930691716	9.1768014006041	8.10498034255808	8.33484076852343	9.8944679419969
1415948_at	8.39713044509011	8.70155880328138	7.8875814083464	8.32350203586316	9.8596508986855
1415949_at	10.0926551611306	10.6551791237900	8.6709955335611	8.75063904297508	9.50817350601892
1415950_a_at	12.9397728572764	12.9167980972767	12.9088372720081	12.9088372720081	12.3249788318599
1415951_at	9.81388015739737	10.0771132245357	10.1988413444817	10.3271484165891	9.89394929671523
1415952_at	8.85514108858306	9.0899080785992	9.24203750293979	9.26789595014049	8.38834810198744
1415953_s_at	8.56956253121167	8.32469725539838	8.65151919946698	8.874651578739	8.48153040501213
1415954_at	4.11201514378076	4.15407664818545	4.23539302841444	4.23539302841444	4.16482909642942
1415955_x_at	7.53983432755406	7.38815568059543	7.49283721925048	7.47431736173615	7.51245145969858
1415956_a_at	9.92736733177878	10.1757925601877	10.0176972083074	9.8380644717125	9.00744442438533
1415957_a_at	9.71970142310153	9.98630115387297	9.74772213644914	9.66840001780695	8.81631357780138
1415958_at	8.38288852770607	8.48993950554614	8.48993950554614	8.48993950554614	8.48993950554614
1415959_at	8.03299790840495	8.06567361570647	8.03299790840495	7.85501054263814	7.13223403915746
1415960_at	6.07068161879316	5.96468778869968	5.96222295179467	6.07068161879316	6.39478547809295
1415961_at	10.6296602687843	10.8644520889542	10.8179346679309	10.9091764886267	11.4027577781269
1415962_at	12.2727583637775	12.2831817930201	12.2727583637775	12.3354043650519	11.8882436593919
1415963_at	11.3319933522169	11.2980183422620	11.1327690697652	11.0263515634811	10.7664944830726
1415964_at	8.5959882222407	8.1381325805289	7.9490542834884	7.60184376417959	11.8024802882798
1415965_at	6.71103360431753	6.38545167207824	6.09927073002142	6.02822707119222	7.52421730132401
1415966_a_at	11.2379708750558	11.5614412472062	10.8263913487049	10.8035868000325	10.0652190628821
1415967_at	11.0572626206214	11.4320839717045	11.0572626206214	11.0294694556553	10.6486021697625
1415968_a_at	7.37002653987931	7.5508183561446	7.33291472471113	6.9620601535293	7.39337229177139
1415969_s_at	4.58194346715642	4.4865410314872	4.73271998133838	4.58194346715642	4.58194346715642
1415970_at	12.4489184660429	12.7835963719496	12.7835963719496	12.7907213440835	12.8799535943481
1415971_at	12.7325836533105	12.5703201560382	12.5063380347174	12.3538767928512	12.1521897774424
1415972_at	12.1504026041509	12.2701559602245	12.1699036783015	11.7336919469577	11.8455618421891
1415973_at	12.5165507610441	12.443389815647	12.4207820725463	12.2931288873088	12.2437774148004
1415974_at	10.9511190184545	10.8085694790378	10.4746416886106	10.4746416886106	10.0539626824448
1415975_at	9.17722719702667	9.3042865782744	9.25349683578967	9.60451669574607	9.53833554154595
1415976_a_at	8.87135950478906	9.00830934472075	9.06808748565084	9.00830934472075	8.97812539564563
1415977_at	10.525211478709	10.3126909955842	10.0781542990964	9.7527532946743	8.46756867610504
1415978_at	5.32887821538846	7.12569800256989	4.97072565236186	5.03183957681916	4.95908120218103
1415979_x_at	13.7858940790462	13.7349515994938	13.7991337490411	13.8077035571952	13.6470365688614
1415980_at	12.4294388624425	12.4346547874477	12.4294388624425	12.4626870229995	11.8097464996886
1415981_at	9.77383281047422	9.90707514736038	9.32314824125116	9.7428878920988	10.0530805302484
1415982_at	8.42510179481025	8.45367191283845	8.42510179481025	8.7512152449749	8.42510179481025
1415983_at	8.86653663097598	9.11578453004617	9.39129260052358	10.2970466689513	11.2962604757746
1415984_at	9.66599199051655	10.3530664501382	9.81237437883249	10.2243192110047	10.4344823828176
1415985_at	11.4912131655210	11.4393759047596	11.4871853539318	11.4393759047596	10.4777497423338
1415986_at	8.79351491616715	9.19992043015012	9.61897789972965	9.64981436691117	10.1976133336595
1415987_at	10.8684849385867	11.1528696697328	10.8684849385867	10.9948202856102	10.4339438289289
1415988_at	9.00283532874445	9.8853066353637	7.92435416746188	7.3505227686678	7.38644817931339
1415989_at	7.94444707401323	9.26315356328945	9.25154925155636	9.7206252992713	8.6914586111112
1415990_at	12.4229781574975	12.7614634938292	12.2856815141925	12.3487068047644	12.4214464720289
1415991_a_at	11.6969719827333	11.8978692734193	11.5162529685928	11.3349005215373	11.3265282504888
1415992_at	8.49314618338852	8.2416741351837	8.3305710043783	8.39266831985696	8.14522736633005
1415993_at	11.0169525257934	10.7803124061793	10.4834666272591	9.84709239974875	9.58145430266649
1415994_at	5.55715905273655	5.64102770430291	5.508708067137	6.00717956703426	6.3914819541303
1415995_at	10.3983215457980	10.3725634471372	9.87577295593825	9.8267251498123	9.76684538270854
1415996_at	9.80207772076666	10.1793154885928	9.85545256695254	11.4848714713807	12.6264608590831
1415997_at	9.32141145762662	9.6509131795623	9.41777676076136	10.9595984363983	11.940717665796
1415998_at	11.378545278038	11.8731067825625	12.0958502469376	12.1828730133288	11.264112936464
1415999_at	8.2979379452057	8.2373097005501	8.29530170221888	8.91704812572447	9.3781004111551
1416000_a_at	13.2134470166051	13.271218299416	13.1894111472237	13.1340730938150	13.0304814104979
1416001_a_at	10.4764135994524	10.5473985556526	10.7088449056722	10.7663359338088	10.9418713162405
1416002_x_at	8.44593693425519	9.00196233360977	8.47421352688879	8.08198573180343	8.31779866376882
1416003_at	4.69877692969072	4.98503629638405	4.60644089490747	4.69877692969072	4.69877692969072
1416004_at	11.4439395714826	11.6221936840897	11.6564481027667	11.7483711174703	11.6221936840897
1416005_at	11.0991094534333	11.0347458834340	10.6665181234907	10.1934684761190	9.65603162717933
1416006_at	13.2900493628956	13.0218371041312	12.9271340143437	12.2645543303909	11.5226592526553
1416007_at	8.96783196250159	9.10071566118852	8.3589711844821	8.08844301904753	7.26593832550997
1416008_at	8.93888229645279	9.17365267006796	7.9081540715913	7.84332550612763	6.76762947425291
1416009_at	11.9346060987290	11.9597274251147	11.9936816915437	11.9405748543332	11.5526320271332
1416010_a_at	9.60309840898431	9.80089196042231	9.2303522177771	9.2865583591488	9.8959127237735
1416011_x_at	9.42385949775025	9.63367276031191	9.1271709285301	9.3878510698093	9.68731379002096
1416012_at	7.57578678240545	7.38742560247293	7.39680069239687	7.7210795979774	7.8007112588429
1416013_at	8.92073594305116	9.11302014966385	9.32650950016729	9.70134599476243	9.89894402692523
1416014_at	10.5535402369934	10.6465840309355	10.4819233291526	9.88649346708614	9.47632370998573
1416015_s_at	11.3082951185902	11.3964059002285	11.1420610081067	10.5073116050959	10.0593248380161
1416016_at	6.48419683396601	6.42998663399926	6.75170669139168	7.52785761316345	7.51564363864798
1416017_at	9.49560205732568	9.48204721600016	9.63709803585327	9.65673365306673	9.77620489949335
1416018_at	9.69048983155882	9.74326091769281	9.08407174120128	9.13931732018846	9.17423365322599
1416019_at	8.16130993905801	8.47952639126325	8.04391201512711	7.89112937055906	7.2994193127355
1416020_a_at	11.3249246663302	11.7246618710400	11.3622303178570	10.8111898141994	10.6650896541718
1416021_a_at	12.7779739755414	12.6316142580653	11.7637894219577	12.0254403069602	12.6121914520656
1416022_at	11.5991583609784	11.4759982448037	10.3274744087762	10.3680717693209	11.3155604709450
1416023_at	6.9893183696157	10.5071234847831	6.35267363882699	6.764978921519	8.95206980764955
1416024_x_at	13.0579120146996	13.0179063558669	12.8177724681461	12.4385119167333	11.6299519187949
1416025_at	4.90725457768492	4.90125268298642	4.90125268298642	4.90125268298642	4.90125268298642
1416026_a_at	13.5020794699326	13.5020794699326	13.6259291323362	13.5800609976317	13.0613484944435
1416027_at	10.6208254921092	10.6072589286541	10.6072589286541	10.5626602664383	10.6072589286541
1416028_a_at	10.6636673362190	10.8809019106265	10.7840589573719	10.6259233174698	9.73917898456532
1416029_at	8.41593647383375	8.7070346585276	8.37371529245059	9.22091712148735	9.92749221424585
1416030_a_at	11.8338873801663	11.9058678250741	11.8420842581425	11.5329027075669	10.0038310301176
1416031_s_at	11.5442724426972	11.4463809521515	11.3506942738459	11.0739559698439	9.76931684244337
1416032_at	8.97295556720857	9.00037861422555	9.89105885167107	10.6199487238162	10.5462412538671
1416033_at	5.77573779461125	5.77573779461125	5.77573779461125	5.73490057782499	5.77573779461125
1416034_at	12.3580814710883	12.3999203768943	12.3509997397505	12.0242818634931	12.2620894508230
1416035_at	9.8826633844822	10.2803505127568	9.49891158662286	9.30131970559186	9.36388804517969
1416036_at	11.6255822878296	11.8900263725595	11.7126837315508	11.7126837315508	11.4722390531687
1416037_a_at	12.7154203264304	12.6329322396921	12.4452482311803	12.2688269212825	11.3159853809036
1416038_at	9.72794063225367	9.94328082518422	11.0727659630931	11.1403658690907	10.4678141909845
1416039_x_at	8.0595754253651	8.31880420079258	8.25890900132329	8.53732609007584	11.0730225678311
1416040_at	4.48761529299827	4.37084867320876	4.53892087337763	4.48761529299827	4.48761529299827
1416041_at	8.6691683734308	8.86270805724445	8.12991566754607	9.35734262433802	12.1255177012799
1416042_s_at	11.5947551144088	11.4071205192485	11.1984153625916	10.4236263178035	9.42015242842685
1416043_at	9.4503116645495	8.9770589581783	8.1448276603103	6.78481619631737	5.27878323828294
1416044_at	9.62593310539791	9.89742621584927	9.88352022615457	10.2131898935987	9.89742621584927
1416045_a_at	10.8865307366149	10.8550884463373	10.4601720522057	10.4006776462913	9.75647233339186
1416046_a_at	7.4536043179417	8.25148820964404	7.88827330742617	8.83034045026284	8.81065341282559
1416047_at	4.45084956490117	4.42344514520663	4.60653284092702	4.68456923340149	5.00015349721382
1416048_at	10.8121153698168	10.6849414678092	10.6330267732704	10.8293275137823	10.3482560822635
1416049_at	5.73041899530023	5.23114346112122	5.04451535191874	5.09820264650694	5.00955085570225
1416050_a_at	9.01770708105825	9.3923560680154	9.21854248003064	9.52697033433038	9.54334776320955
1416051_at	6.77049545847139	6.40854554083073	6.90372112507097	7.08560974366485	8.01408491414425
1416052_at	9.60644608747982	10.1509919911544	9.60644608747982	9.14587717565503	9.23343468484328
1416053_at	6.93313720628016	6.93313720628016	6.61442026041593	7.33738081199236	5.61313615087784
1416054_at	13.9614246254114	13.9565053368622	14.0015773327758	14.0189598131724	13.7108679442026
1416055_at	3.83953165902980	3.98295886896716	3.83953165902980	3.83953165902980	3.70315120120554
1416056_a_at	12.2026157950931	12.4785578374415	12.1028689767031	12.3750402553448	12.4494341525884
1416057_at	11.5737141624111	11.9489230339397	11.8334921237188	12.2452420619222	11.9183334489954
1416058_s_at	12.7054814805969	12.9262075496227	12.3583315388063	12.3850176676779	12.2398435600247
1416059_at	10.6779106861142	10.6609968094481	10.6470291630915	10.6609968094481	10.5430350594526
1416060_at	10.0925056701213	10.1463431376024	9.63358162708666	9.78909721385186	9.67326537402993
1416061_at	9.6761736193901	9.81760585369605	9.60746895198142	9.65450381420288	9.30416859126938
1416062_at	7.80427826887601	8.05510981673856	7.68264693843301	7.63919537115716	6.70289794565284
1416063_x_at	3.75565840354546	3.77625174452712	3.79572083253184	3.79572083253184	3.81678378943682
1416064_a_at	13.3122802330259	13.3625326692221	13.1218771221881	13.1591023059971	13.0015898101464
1416065_a_at	11.2492724130090	10.6894064609388	10.4250064548168	10.1944830905365	9.69247276236221
1416066_at	8.83932469971619	9.39129260052358	9.9360983236095	11.6475226807366	12.1521212993815
1416067_at	9.78352673868154	9.88858440069981	9.26519966988068	9.11093428548539	10.1088134922366
1416068_at	10.9701942134390	10.9572242980062	10.7534376357555	10.4230861605518	9.42246967880118
1416069_at	7.20021222801322	9.37018064457754	8.01079557071355	8.01079557071355	8.0409009237498
1416070_a_at	9.81303047480967	9.63394483293266	9.02722359352475	8.530800325498	7.83901082144377
1416071_at	10.6774207751587	10.6353498823751	10.3473144310829	9.98960184887775	9.02787981339461
1416072_at	9.77070157016957	10.1118315749486	10.6408920707584	11.289167505116	11.9347249402880
1416073_a_at	10.4945173272264	10.5092693488341	10.3229420626472	10.0926551611306	9.18156940255002
1416074_a_at	14.1299207220962	14.1299207220962	14.1671988728882	14.3073091788902	13.8753747463672
1416075_at	8.69497181840712	8.6551861294728	8.79546440419309	8.70109903690571	8.52878936352137
1416076_at	10.5302576622557	10.6044566903480	10.4228036442718	9.87915866803166	7.9970680957664
1416077_at	5.55948652234239	6.1631154754529	5.68760554018743	6.11014084422926	7.20143813244049
1416078_s_at	10.5888238902625	10.5824457461693	10.5136514256831	10.5345667120336	10.3080850557688
1416079_a_at	10.5552663205377	10.5352003355897	10.3794832383754	10.4296735499599	9.66922665668061
1416080_at	6.26817331711504	6.6404508134927	6.94702178276322	7.3691428590918	7.71712868170262
1416081_at	8.75771092097627	9.14131218348956	8.20321492392624	8.09155987745283	8.18098259334351
1416082_at	12.7208097127616	12.8347718064302	12.7305386641062	12.7305386641062	12.9201570554655
1416083_at	11.3155404163575	11.4449594673706	11.1490215432301	11.1870568302949	11.2956142623215
1416084_at	8.4721204897511	8.89276383341014	8.15113884837655	8.14324448674735	8.30889785254066
1416085_s_at	10.7557678610343	11.0270440658237	10.4742915235240	10.2387902176417	11.0457069839811
1416086_at	8.93738058953469	9.1434414117728	9.11242005248607	9.38787446636927	10.0469608959923
1416087_at	10.4657915065372	10.6452003172447	10.7494914030292	10.7873498658569	10.0919539927964
1416088_a_at	13.4678238296494	13.5000355288028	13.7128426183688	13.8481276291755	13.2214012113241
1416089_at	13.5297917687845	13.6081765867514	13.7770115300070	13.7420907426211	13.5572047608370
1416090_at	11.2430928034221	11.7289080616451	11.0273347484955	11.0655543319109	10.8068521790652
1416091_at	8.35358469452427	8.95299574231355	9.11354114483557	9.49218367839365	9.53772665551166
1416092_a_at	9.34772471020092	9.7778985160974	9.74431861484805	9.85077223850072	9.9642293940224
1416093_a_at	10.6275227113754	10.6577028843429	10.5237154956118	10.2666961498811	10.3245279200047
1416094_at	9.68110276838064	10.2446758069161	9.66109664627027	10.1159162790055	10.6579043209780
1416095_x_at	11.4866652572351	11.5683755473989	11.2665071159053	11.0975687125188	10.5862236136249
1416096_at	9.3338772162306	9.21424401541096	9.02856775964665	9.11423108364291	8.92647127736098
1416097_at	5.13713093890744	5.04071253101708	5.21774894156037	5.42066811473253	5.19331979283989
1416098_at	6.46611812520259	6.62362066374242	6.7535961166107	6.50927737948789	7.15423183562443
1416099_at	13.2408093156331	13.2788511895735	13.3182535751060	13.2788511895735	13.2354941436683
1416100_at	11.8148719421483	11.8651316295292	11.6566584997740	11.4038230784447	10.7125792426064
1416101_a_at	9.39129260052358	9.99876361682218	9.82289211821082	10.2501255313861	11.3022705460168
1416102_at	11.1724173476086	11.4872861542812	11.7722827388094	11.7338645398383	11.2510282094496
1416103_at	9.4019947728386	9.1167792745325	9.41538935645364	9.79217370308101	9.4019947728386
1416104_at	9.1284526353733	9.30393130390022	9.14599024087337	9.14599024087337	9.30035402624173
1416105_at	9.87078145217735	10.5301038713832	9.86766668229555	9.81718004116354	9.57149006044084
1416106_at	10.2259405348022	10.1074172220832	10.1260925953301	9.63684719258788	9.10303360353958
1416107_at	7.18511133962476	7.59931942602869	7.08821325904263	7.04025899634896	7.11087192331057
1416108_a_at	9.74455722284626	9.95292002623417	9.95292002623417	10.0745734203640	10.5084952248526
1416109_at	9.22718947922405	9.57784229956158	9.41631659163945	9.66672436070356	10.2689030433247
1416110_at	9.94117249528844	9.94704075887226	9.64299538800886	9.64299538800886	9.2005994671897
1416111_at	6.9404718828766	7.49902382985034	7.45387012627072	7.45387012627072	7.86374452535498
1416112_at	11.2796287306967	11.6106201644735	11.6663690598598	11.6521829792029	11.5683938966284
1416113_at	10.5028900166274	10.6247249297577	10.9372231940497	11.1373798974968	10.9774053968060
1416114_at	11.2239753305140	11.6258562152910	11.8055863387869	12.3910302813670	12.0041933584700
1416115_at	10.1239939822686	9.89440908033177	9.6353967426174	9.40854223194428	9.24562635493025
1416116_at	8.24756115774083	8.3323624890794	7.70129130037413	7.63075668180297	7.66904670595319
1416117_at	6.59432541303628	6.70878911632048	6.52484898776655	6.59432541303628	6.59432541303628
1416118_at	11.5564856623206	11.4200248410024	11.0839597994068	10.4536588243294	9.1686934233126
1416119_at	13.0664798919925	13.0664798919925	13.0916392878729	13.0528940279681	13.0664798919925
1416120_at	11.4149614947146	11.3886899065483	11.2170480860414	10.8811603857117	9.44224116034544
1416121_at	10.8331193213249	11.4732607041796	12.1483249363208	12.9854368891372	11.0669984195879
1416122_at	12.1561006451934	12.2837213228524	11.7192150404433	11.0458957927024	10.4393351645482
1416123_at	7.65049757009882	7.8107182265498	6.22777257979056	5.38077457418222	5.56438016921326
1416124_at	7.9109663404273	8.2859699949887	7.71233998954613	7.1164156751723	6.75141452192368
1416125_at	9.9881044803138	9.96830356109465	9.59119097021677	10.5374925772162	8.93401782263469
1416126_at	9.58744527859799	9.38957286138218	8.80581741555104	8.64401901003695	7.738161940443
1416127_a_at	10.5951822529926	10.5953720089096	10.3638516589100	10.3409472503638	10.0872312400604
1416128_at	8.4267684828492	8.7487137120646	8.47704104051098	8.47704104051098	8.45833793851132
1416129_at	9.86434551397041	9.7311880156716	9.47665426149945	10.2371978676233	11.4377046058012
1416130_at	8.15092627488039	8.95411130309461	8.60630457226147	9.13487538388159	9.5331700363671
1416131_s_at	9.37762464414013	9.4673832800569	9.03321047062797	9.27424592644568	9.00622230034063
1416132_at	7.77503950755554	7.96688675661673	7.96688675661673	8.26723192951485	7.18312721442123
1416133_at	9.96741197495782	10.1612266603578	10.0113989322376	10.0663672049955	9.78621545283058
1416134_at	7.58894976653799	7.66291914440143	7.5753336316963	7.5753336316963	7.5753336316963
1416135_at	11.7800979564988	11.5558529582526	11.2558637682748	10.5845731804620	9.77498883404126
1416136_at	11.0577255317565	11.1269127404673	11.2442000764726	11.6068775873814	11.1323773590368
1416137_at	7.05308647437649	7.61708402170999	7.43803941001167	7.65008899012435	8.19732520367184
1416138_at	8.5906724209561	9.25007580588219	9.32566163369732	9.80851836296588	9.87112564285272
1416139_at	6.86380294542454	6.93231758265725	6.93231758265725	6.93231758265725	6.93231758265725
1416140_a_at	10.8789797154093	10.6942813070099	10.5346168874053	10.5520185014272	9.6166339384378
1416141_a_at	14.4395624858298	14.3784570426743	14.5427249497691	14.4766477634272	14.4395624858298
1416142_at	10.2247187390302	10.3788412519311	10.0823556950712	10.1445598666916	9.35209378682934
1416143_at	12.597336187194	12.7204863538127	12.5546522324862	12.597336187194	12.0949758936823
1416144_a_at	12.6867024755856	12.5100527341179	12.3431087509234	12.0030135725302	11.8412988482832
1416145_at	12.5138230930824	12.3674437535574	12.2570703949769	12.0670067833139	11.8182317711356
1416146_at	11.6828729553790	11.7136389359315	11.1158546984909	10.6637586458890	10.2623896536048
1416147_at	9.5028412321024	8.96524596128539	8.93110036773253	8.91459094929635	7.52718866273118
1416148_at	10.1049163322907	10.3335232100720	10.0962896031029	10.1338137026165	10.0182389568323
1416149_at	5.2664057675738	5.1898660307272	5.3652459559292	5.36041883869775	5.36041883869775
1416150_a_at	12.9447711313743	12.9749800245111	12.8533839585023	12.5524104103694	12.0357333599638
1416151_at	11.197462692858	11.1352800150617	10.5373585105903	10.0074797906899	9.74365490549613
1416152_a_at	11.9739566165159	11.9076072180006	11.6547352982412	11.0975281824210	10.1541227505019
1416153_at	11.0886572050334	11.1585163881568	10.9659635150458	11.0598642197010	11.0125706375706
1416154_at	5.82957795541669	5.90078810493996	5.73348158724164	5.86022436992877	5.97819904034824
1416155_at	12.1459733729008	11.9961169883164	12.0624249177520	11.4007508899166	10.6156477112302
1416156_at	10.9000522362295	11.1841730974352	10.8190324651035	11.4880276414828	12.1875137834834
1416157_at	6.8015585588075	7.7255840370414	6.8015585588075	6.8015585588075	5.91928731735422
1416158_at	9.72744880082028	9.43949801802324	9.21597502340028	9.28188173725567	8.97857395267243
1416159_at	11.0997238586283	11.0046522528099	9.9048026402033	9.54373355654242	10.0421009435898
1416160_at	8.36801281376071	8.23062536811471	7.89677324427044	7.58773012737193	7.70908334898647
1416161_at	12.3938160605275	12.3573718500929	12.0895115570802	11.9909683505241	11.8296921419062
1416162_at	9.97305919665948	10.0255864412584	10.1570626844181	10.2080670165319	8.82604982774313
1416163_at	10.6903617360719	10.6795145086995	10.1907427066775	9.8371908210553	9.67997366134968
1416164_at	7.94206175953626	8.57919772028504	9.2407988850906	10.2635514409105	12.2091986239054
1416165_at	9.59641865402398	9.64716654679595	9.33208761264038	9.1476376617131	9.89399711438232
1416166_a_at	11.0397622766411	11.0274148496745	10.5581555052053	10.1700913476307	10.5053479911417
1416167_at	11.9556945143449	11.9625795026046	11.9556945143449	11.9753709237388	11.6741749824558
1416168_at	8.93163857512844	8.70276427756404	8.26005089293534	8.52090468695533	8.71699594071015
1416169_at	4.32224068579383	4.26538859680827	4.43397807067171	4.43397807067171	4.67274817719013
1416170_at	9.57902081392795	9.84427990069909	9.54326930876904	9.52972959798044	8.93359752499603
1416171_at	11.0838118333842	10.9251843873982	10.9122327999223	10.6740705147885	10.1173132362779
1416172_at	9.7719143600636	9.58888129976076	9.33713071762343	9.31361503369679	8.32735514528197
1416173_at	8.67776825025958	8.60483781700069	8.08386654268927	8.04224103098107	7.39281262444292
1416174_at	9.88862577787747	9.79283571065394	9.01789133524234	9.11398753593111	8.92145253166612
1416175_a_at	12.1448693485449	12.3460490519523	11.9341296581643	11.9169959868548	11.8283124706478
1416176_at	12.9042814706727	12.8868086762954	12.8283988936426	12.6514120275797	12.0538775423674
1416177_at	12.5071270826757	12.2899389930849	12.1048300181407	11.5205074640250	10.4749212915559
1416178_a_at	7.86442793608171	8.46238805651648	8.6493381465712	9.2276462238308	9.68391188206174
1416179_a_at	11.9395489854970	11.8852093482147	11.4900186276376	11.3490290267785	11.4619851880475
1416180_a_at	9.3265705483902	9.63720957734396	8.86270805724445	8.50979642881683	8.07579800641638
1416181_at	11.7040936793117	11.6601626075238	11.6582663025686	11.6266776857465	11.6582663025686
1416182_at	8.67448314991526	8.78438231099847	8.80668701146432	9.05702503821385	8.62686803662843
1416183_a_at	10.4244827386856	10.9742192588324	10.5136514256831	10.7322864646737	10.4009238401841
1416184_s_at	11.8707684306381	11.7677891495396	11.8318308631103	11.5058472026910	9.74571151932651
1416185_a_at	12.4413161294964	12.5380677549875	12.2427551007849	11.7953910211818	11.4325414984815
1416186_at	10.9141962523498	10.8679501626412	10.6380396213892	10.5678827151880	10.4226123748500
1416187_s_at	11.8456301854914	11.7345076002105	11.4844824683015	11.2795664334962	11.5627895642266
1416188_at	6.62653547678413	7.49737251297796	7.49737251297796	7.49737251297796	7.85183728204405
1416189_a_at	11.8143860119211	11.8386157177794	11.7441286331034	11.6669885672761	11.7441286331034
1416190_a_at	8.69252069920348	8.93124144045796	9.21855382904233	8.93124144045796	8.56499851492853
1416191_at	9.8809958667708	10.1201335862440	10.4142988060978	10.1323878331505	9.45341012536686
1416192_at	7.81606593541001	7.96577806948543	7.73554121702082	7.75305166295162	7.70648394611861
1416193_at	5.50097516462615	5.24472467744765	5.50097516462615	5.50097516462615	5.55936547369371
1416194_at	5.99412769581742	6.17378008005053	6.45312161243059	7.57626166719686	10.6357267100460
1416195_at	8.0673653981737	8.33739922526758	8.30889785254066	8.80463003267482	9.18487666784841
1416196_at	4.52138494389223	4.69232764013058	4.51055072367647	4.52138494389223	4.33851858822716
1416197_at	11.6564797510237	11.7046260970548	11.4187282831563	11.2430981835418	10.7565208393710
1416198_at	9.96721706024504	9.97860009017315	9.73776360272078	9.69648199929663	8.74884257218713
1416199_at	8.38596078745125	8.3504116164286	8.61516176570911	8.79423219516409	8.93548379495103
1416200_at	5.54562079021847	6.3009880193249	5.37975672921651	6.77291325784644	8.92906119073773
1416201_at	9.98971069787042	10.1723171410031	10.0053189798827	10.1073056265310	9.2494172910048
1416202_at	11.4963159425343	11.5549667647294	11.4326060020807	11.3428891431901	10.5968198563244
1416203_at	7.20064738497174	8.51381763831373	8.82403293828985	10.3778980854597	12.6737299944111
1416204_at	5.89669092530826	5.92250158032392	6.12028595415614	6.55943657627886	6.62696261114528
1416205_at	8.63755094051519	9.13821492951375	8.76631023554432	9.36280701602562	8.5169717365359
1416206_at	8.55179768907158	8.7982224644515	8.94111456615	9.08661617119876	8.79348538946044
1416207_at	9.15614461456677	9.21218705115525	9.11354114483557	9.21828689873495	9.62044273684005
1416208_at	10.5865797534739	10.5962415292286	10.4300083506647	10.2953128677031	9.43163770913586
1416209_at	10.8935683398248	10.9104073480484	10.7604894408663	10.6974613352310	10.7455948015754
1416210_at	10.0467531364212	10.1758930025162	9.9967881392134	10.2926516699073	9.85687132916143
1416211_a_at	10.9228948339352	9.7956246610638	9.42694426485789	8.04506510350526	6.21383410074132
1416212_at	12.3958965146710	12.4498137000375	12.2683995306611	11.9979989913118	11.3101898329041
1416213_x_at	9.7339013703764	9.97022444377408	9.88116297378254	9.93672632850766	9.5957767464312
1416214_at	11.7998979191796	11.805534665563	11.5986679866150	11.2663225885604	10.1996796219603
1416215_at	8.4358081038041	8.59664751559239	8.68887763472283	9.01398534060995	8.59664751559239
1416216_at	9.91735434044549	9.86510977843252	9.23582950678923	9.4858861846943	9.11425217593013
1416217_a_at	14.0664527465694	14.1771975885119	14.2414951587117	14.3112344476200	14.0729586577550
1416218_x_at	8.83063016617471	8.87566585088349	8.96308233990694	8.92987530762734	8.32930279478602
1416219_at	13.8196105012813	13.8196105012813	13.8196105012813	13.8196105012813	13.6854411858045
1416220_at	12.0861551897406	12.1636890341633	12.0105133925479	12.0942627092622	12.1948561940102
1416221_at	12.2511636606781	12.5160087616241	12.4186354094351	12.9344792747647	12.7946423409517
1416222_at	9.99674110266703	9.66916591241266	9.35464572743161	8.95426458527403	9.29413813634422
1416223_at	8.85690247443335	8.96382901023857	8.96382901023857	9.07409363810762	8.96382901023857
1416224_at	8.90485379388118	8.79721874164791	8.66093181525092	8.58792097840995	8.0808266350406
1416225_at	9.9885090047288	11.9751968690551	13.1059286060961	13.7390129521906	13.6788563725214
1416226_at	10.3384811355898	10.7329498924738	11.0806328911392	11.3653324857590	11.3177152337138
1416227_at	7.21869234977157	7.15506239642033	7.36028794536661	7.53612016837656	7.8356178444149
1416228_at	10.6045245203718	10.6816976925196	10.4425689394119	10.0915649068502	9.61149974748302
1416229_at	9.30952822290093	9.68084880346526	9.25478590955466	9.30952822290093	9.2932991655942
1416230_at	9.10435285120553	9.60603871189522	9.19190884360272	9.19190884360272	9.17772551765378
1416231_at	7.38116069138025	7.48641534200362	7.17900311583294	6.95680374020865	6.69151436132934
1416232_at	3.7835988311871	3.96729337277519	3.94938532956116	3.9744140790224	3.94938532956116
1416233_at	12.5917825677052	12.6349943933994	12.4805783709483	12.4423015020771	11.9804779858267
1416234_at	11.6396391628110	11.6606885105233	11.3808521591255	10.996967704231	10.8307523066584
1416235_at	10.7905121703162	10.9430496978978	10.6085531383609	9.83594499584045	9.31268358040384
1416236_a_at	8.54582482013932	9.01119301203457	8.33941174627238	8.39370282886486	7.10690845909042
1416237_at	6.70431215143967	6.79668122282191	6.63186937235652	6.37542063480286	6.63186937235652
1416238_at	8.23858335128356	9.05266458729593	9.5571244082222	10.2021369041798	9.81525969674115
1416239_at	6.45316639105852	6.63525765190471	6.66377901272002	8.4711891225995	7.15377794538951
1416240_at	12.6807886623492	12.7019337332876	12.6660003794739	12.5973861958972	12.2685194306072
1416241_at	10.8043850300577	10.9573425962791	11.0676026811661	10.9116523531262	10.5875176508188
1416242_at	8.32787959928549	9.16549583442844	8.84988114445908	8.37375752448656	7.82976682689593
1416243_a_at	13.4453153086694	13.4453153086694	13.4876893658861	13.4674153927994	13.0276075702711
1416244_a_at	13.0679927108915	13.0380312676829	12.8057685558109	12.5550844965202	12.3034699077319
1416245_at	10.6446269471472	10.7566665394804	10.5639329978127	10.5426507817558	10.3668935094733
1416246_a_at	8.72896666058172	8.36991264465134	8.54273324245998	8.90485379388118	10.3309521016785
1416247_at	10.0653243039876	10.2471238562420	10.2109603546745	10.3963380379415	10.1965324195473
1416248_at	10.0319393638945	10.1011461528375	9.7983572840765	9.7281293793099	10.145505844016
1416249_at	9.26855107325122	9.44609659090565	9.15034244555838	8.88193385080675	8.8457840607755
1416250_at	8.65202251530375	9.27547926588533	9.5555970983692	10.2156239999208	10.3187374289260
1416251_at	12.4456028028060	12.3853023614474	12.1903169924105	12.0867114793966	10.9895429934762
1416252_at	10.7657282087299	10.6545731633364	10.6545731633364	10.6547459381217	10.0950522164174
1416253_at	9.12278049522608	9.6699190989699	9.3808380993233	9.4423688167476	9.5456600413781
1416254_a_at	9.13963590855844	9.02679720790098	9.01882000807137	8.89095682844654	8.59495973796197
1416255_at	7.44603042877357	8.03557255000165	7.63027470988039	8.79935549507405	9.5263057198712
1416256_a_at	13.7735021856359	13.8564763812238	13.7510337967206	13.6409161958673	13.1105359346258
1416257_at	10.4292649021646	10.8291125513539	10.3984474415219	10.5602830534931	11.0743947869101
1416258_at	9.9406407361529	10.0968526151380	10.1170977406538	9.87681223950154	9.29037462990292
1416259_at	7.65619112436782	7.73739675440443	7.54320832521217	7.54320832521217	7.23313747327333
1416260_a_at	9.73692951547406	9.80690853938884	9.80690853938884	9.92195769241505	9.80690853938884
1416261_at	8.58936284985632	8.76925209472844	8.60961748422843	8.73288603406506	8.79170811537071
1416262_at	8.12863530922065	8.5971756152436	8.39884120422812	8.44773538106445	8.39884120422812
1416263_at	4.1851394085672	4.64200657429168	4.60733857583562	4.94364463533752	4.79786226104167
1416264_at	7.17519967522962	7.29391364585736	7.22276189507312	7.39947323048687	7.39337229177139
1416265_at	7.91840300687855	7.7988463127196	7.69356423840583	7.69356423840583	7.28824950016159
1416266_at	5.91784820750616	5.93721675781455	6.00055559100043	5.97631411840674	5.75391108348133
1416267_at	10.2593597121294	10.1990548379648	9.66697456387012	9.74940489616949	9.53624559393648
1416268_at	11.5572755996692	11.3172559058020	11.2869751544012	12.3783161156131	11.5386692614672
1416269_at	12.3310300060754	12.5102496371860	12.3581947096826	12.4181955871550	11.96604496062
1416270_at	11.2305745911480	11.2691872439740	10.8445424263026	10.5185608258352	10.5672919334051
1416271_at	5.7893834921256	8.25454230407273	6.99673006322082	8.81603250861782	8.61516176570911
1416272_at	10.5637695883639	10.7070231387641	10.5531711799315	10.5637695883639	10.5637695883639
1416273_at	7.24460572045153	7.39851174964422	7.6214864492786	7.7838878716581	8.31071643623524
1416274_at	7.45185530990362	7.37803419513668	7.41043322880514	7.41601356338274	7.41043322880514
1416275_at	7.47186079240107	7.3481470408243	7.47186079240107	7.64615323537014	7.47186079240107
1416276_a_at	14.1453528833464	14.1426274517804	14.1426274517804	14.1426274517804	14.0950174279686
1416277_a_at	14.0838222259327	14.0882186999880	14.1923423450796	14.1821441330561	13.9650762975285
1416278_a_at	12.4205430324586	12.7987309663453	12.5015692198396	12.4694638490703	12.2343423592984
1416279_at	9.84664603727642	9.8098047984506	9.80771405091243	9.80771405091243	9.80771405091243
1416280_at	12.0929847021043	12.1197547925076	11.9680629567510	11.8241865946487	11.3940298185357
1416281_at	10.8474219883790	10.8318102642481	10.6107690860265	10.5244661136022	10.4478492994784
1416282_at	11.7354162275815	11.8024851895341	11.5265859447171	11.3611767112890	10.9929753972842
1416283_at	10.3530828103360	10.3571290790274	10.169614833846	9.80206848261383	8.75660971104952
1416284_at	10.4673281683827	10.4192468810915	10.2372435633782	10.1377905715983	9.25184670338379
1416285_at	11.1936407689939	11.5072633822549	11.1436057364048	11.1741284934133	10.6704108926718
1416286_at	5.86309676317089	8.10074900494468	6.07302242292806	6.36504627400413	7.82766903312102
1416287_at	6.30757915317535	6.99468629836908	6.58235991016327	6.53455590315811	7.00746243735368
1416288_at	12.6222629932528	12.5741081419696	12.2588745024073	12.1525719718257	11.8357104772028
1416289_at	8.19536144108219	8.46729094517841	8.47946830314906	8.54653003734704	8.47946830314906
1416290_a_at	12.2108059194264	12.1004398776335	11.4969150843948	10.7797741349515	10.9930856246841
1416291_at	11.1016706525389	11.0581160691916	10.9122327999223	10.6484679709416	10.2139824678866
1416292_at	10.5072231295800	10.6445077913769	10.3731013543140	10.3365560638719	10.215725735295
1416293_at	7.0059459918842	7.4211092327587	7.3284323380423	7.3284323380423	7.2737766802618
1416294_at	9.23055564119558	9.28957294463259	9.23055564119558	9.23055564119558	9.05011957267417
1416295_a_at	7.58882880808763	8.2748206562117	7.63160122459147	8.2208185433204	10.1286682109542
1416296_at	7.803616980976	8.15611794740922	8.05845022769133	8.29334662910437	9.50803800018602
1416297_s_at	6.5306684006785	6.55562515948536	6.54241462022671	6.6034291664905	6.75170669139168
1416298_at	6.4091155928167	6.11549178486613	6.30046355082054	6.42858468082142	7.39964384645974
1416299_at	10.9477513538728	11.0459799473182	10.5837237633788	10.0167823855830	9.01331149131897
1416300_a_at	13.1010766293682	13.3076060832573	13.0773716861030	13.1220391686411	12.8961664035381
1416301_a_at	4.48611871428296	6.4258416628843	4.8870746596933	5.22466020212374	6.48130654724905
1416302_at	5.73041899530023	6.63385694000984	5.98504994260354	5.98504994260354	6.12213989696995
1416303_at	10.6216441337858	10.5987251162712	10.4725796646929	10.5987251162712	10.8105096300713
1416304_at	9.6844266436088	9.9462086022335	10.0388106658825	10.0791471262201	9.73934119995948
1416305_at	8.4320899304879	8.552756742016	8.34722713530921	8.53678072738631	8.67191711476162
1416306_at	4.50149205328944	4.27991109454461	4.26600203150459	4.43827451377264	4.52728780937591
1416307_at	9.7847998268191	9.81718004116354	9.81718004116354	9.78519024871053	9.81718004116354
1416308_at	10.8856358525434	11.1432846479157	11.1432846479157	11.3005527650635	11.1374540919754
1416309_at	10.8100643634202	11.0900087828952	10.8732309320525	10.8514056461571	9.97135056675537
1416310_at	6.42880809581554	6.48455843989464	6.42880809581554	6.55365331066598	5.83923614365618
1416311_s_at	9.60528372972834	9.55807682890219	9.69027839909022	9.2097526268423	9.46804226640442
1416312_at	10.8822783655561	10.9097133648301	10.6300148020150	10.1141624297608	9.70593875650886
1416313_at	8.97272352456798	9.56568219864694	8.52717519131089	8.392547102358	7.74657186648892
1416314_at	5.88386286061788	5.86142929304747	5.99859682179188	5.98551561650753	6.19556045199319
1416315_at	8.58090980068027	8.77678198494844	8.4503433371323	8.9021214118926	9.08240895242206
1416316_at	5.80877361940416	5.79558895954163	5.90778065517596	5.90778065517596	6.17378008005053
1416317_a_at	7.46697644521661	8.28195814176933	7.75276049355618	7.82239736085076	7.75276049355618
1416318_at	4.97474119907539	5.29707824933593	5.21376845043308	5.8497005452209	7.97782001506337
1416319_at	10.8353839340491	11.1323366702444	10.6430650266137	10.4667914634847	10.7093619936278
1416320_at	8.41330132902654	8.57070086120802	8.4276179571473	8.84413966334793	8.57070086120802
1416321_s_at	5.97926274739961	7.28469097949303	7.90518529929898	8.88507552929576	8.25282408171486
1416322_at	7.13467846338762	7.3846090428568	7.57016509498873	7.89969877523162	7.6728932026959
1416323_at	8.7783879970944	8.77945051560612	8.5657601876825	8.37806812390425	8.12491276800144
1416324_s_at	8.90692837047306	8.4992440884746	8.43847090047105	8.27619316638731	7.87653666080068
1416325_at	3.83958946303444	3.84212203786639	3.82755732490647	3.83107651340437	3.82755732490647
1416326_at	8.98813566245673	9.98818760963233	10.3106918935138	11.4600067440625	12.7126899449509
1416327_at	10.7222293235902	10.8432645413820	10.6838248504366	10.5915841917889	10.4886244187243
1416328_a_at	9.94852936363258	10.2882537449715	10.1318772033143	10.3561469059321	11.1762502659651
1416329_at	11.2155256354980	11.1140824955031	10.8048775015343	10.7249557437952	10.7820328880863
1416330_at	11.7351426072294	12.2001725461925	12.2001725461925	12.3944956030415	12.3509730978809
1416331_a_at	9.08369974764828	9.10564118096132	9.6353967426174	9.81557993170674	9.3522925422751
1416332_at	8.8351750414313	8.88424017141663	8.80103036499345	8.62529577003083	10.1304712212996
1416333_at	7.06744789036668	6.9665438699677	6.9821913598261	6.98661087330367	7.09722579227135
1416334_at	7.1910419258775	7.65908835417739	7.63946918949935	8.00497625611407	7.63946918949935
1416335_at	13.3198587691880	13.2818251167137	13.1340288203927	12.6952320579766	10.6354667489661
1416336_s_at	11.6871894228920	11.5394211036245	11.3518904348979	10.6669369942138	9.8585507635212
1416337_at	11.2207244579176	11.4352257161955	11.1580444266939	11.2336932550388	11.2336932550388
1416338_at	9.90778048371987	9.78973383561612	9.78973383561612	9.78973383561612	9.3962196406518
1416339_a_at	10.6308477385496	10.6936814745708	10.7297250866667	11.0258940230724	10.2871502741232
1416340_a_at	9.54388589632395	9.76071944844467	9.50813761866054	10.1368922117152	10.3087538882279
1416341_at	10.4906469842307	10.6141590701091	10.4245052009884	10.2983723549186	9.65378163661352
1416342_at	7.1493851787823	7.76237298962955	8.61348751247389	9.78973383561612	11.1232973747784
1416343_a_at	8.19043121560695	9.1474352502477	8.12684805521132	8.61879974188393	8.99451124045203
1416344_at	9.05001856604593	9.51800921116778	9.21700649154276	9.86839479403696	10.7644193801955
1416345_at	11.0392085784061	11.1369304788423	10.5968632410643	9.99507905557791	9.35750950171237
1416346_at	9.16620708784007	9.28748636733497	9.07951370289607	8.73918252676001	7.92672777502484
1416347_at	10.0873439649742	9.96372073975022	9.74682525350682	9.52654386422278	8.8319885533279
1416348_at	8.23461796618703	8.35640867976835	8.30068573759344	8.23461796618703	6.44417106063214
1416349_at	9.92914419078861	10.0584285421968	9.9591185607532	9.82126994095757	9.2515164294083
1416350_at	8.62732741266222	8.72846879420157	8.67867432241947	8.66435061281389	8.47586509468246
1416351_at	9.63321832977871	9.8698799341424	9.39783596975721	9.46162487689687	9.7912331674843
1416352_s_at	11.4020115995839	11.4020115995839	11.5106379029554	11.4127406804256	10.9740942795631
1416353_at	8.96890832526308	9.08523871788296	9.17456663040632	9.5521365132006	9.35244935231704
1416354_at	11.1140642515564	11.3053792082573	10.9549902358996	10.6744772583689	9.90379327562929
1416355_at	7.16178261048378	6.76237165159666	6.76237165159666	6.76237165159666	5.89186967779116
1416356_at	9.89403708060387	9.97085548604711	9.75809462008813	9.80429642592432	9.26400192720837
1416357_a_at	7.67890169960111	9.23810307817129	9.65098180267823	10.1951163993866	10.6670430545983
1416358_at	8.51405757820656	8.57940197817791	8.84064001124538	8.93692736682989	8.32794709556037
1416359_at	10.0322149443361	9.88327263188698	10.0257858281983	10.0322149443361	10.4421304530071
1416360_at	7.96288590214779	8.11021086213687	8.18261629561378	8.12879804212278	8.22835997389686
1416361_a_at	4.85064246876976	4.855142394056	4.80869720031704	4.74442491179455	4.85064246876976
1416362_a_at	11.7854162661945	11.7039566842819	11.6483953802663	11.6483953802663	10.3071047718667
1416363_at	7.82223820022891	7.70119251609568	7.75169677312607	7.49034325295718	7.8368463471607
1416364_at	13.3636040567695	13.2452633275727	13.2452633275727	13.2216585370246	12.3746057022252
1416365_at	13.0258611200369	13.3651909510091	12.7995462943130	12.5076244608564	11.1583085036678
1416366_at	11.7859112835939	12.0529102171892	11.9024659803028	11.9024659803028	11.4660503625208
1416367_at	9.25510594504037	9.82772147806959	9.54326930876904	9.58475142568463	9.30248259801904
1416368_at	9.76606971152952	9.67362249373759	9.05458992926471	9.99772405351117	9.79883273351017
1416369_at	10.0125319757856	10.1148128947189	10.1232456204742	10.2544421076003	10.6543142289199
1416370_at	9.7005584231005	9.47848254956143	9.17722719702667	9.0462512830307	8.28156930654226
1416371_at	6.90233342617833	6.67010213129753	7.10626000180088	6.90233342617833	7.28654031477824
1416372_at	9.60397856212518	9.82198522624822	9.80702142193865	9.9590206998439	9.89025513187325
1416373_at	8.82731672774506	9.26144340026401	8.95673036691669	8.97325554647555	8.97218855431376
1416374_at	9.4100756560098	9.51330171428174	9.1591720466958	8.94554891397784	8.38383873963658
1416375_at	7.83871742672626	7.78494325870318	7.45845839606775	7.60369552049425	7.60369552049425
1416376_at	8.65431381012436	8.89629705481471	8.58767556797777	7.92660223705135	7.70406141525161
1416377_at	8.50202912503857	8.69461144674166	8.52090468695533	8.60007122975558	7.66771827556004
1416378_at	7.76135274288834	7.81584957466178	7.78870406095823	7.88945017287206	7.94175537784277
1416379_at	8.86449304614493	8.68562530418248	8.60647509881113	8.38465316719665	8.19043121560695
1416380_at	8.21529100555359	8.02550796680977	8.01526345701399	7.79675644554675	7.00329614717748
1416381_a_at	10.0994527933046	10.4184801861166	10.4530756159050	10.6951611258828	11.0399448552637
1416382_at	9.62374034496732	10.3071494886248	10.6181310924222	11.7540681161588	11.7141367359325
1416383_a_at	8.27203631532532	8.27203631532532	8.08795449751602	8.67802691509292	8.2516680409653
1416384_a_at	10.4601789106028	10.7093619936278	10.7093619936278	10.8410190024102	10.7174481772108
1416385_a_at	10.2135966640704	10.4791479023434	10.5080270976216	10.6905812588304	10.9787982567391
1416386_a_at	9.02938464765679	9.3366343192286	9.6012560286279	9.61522549457123	9.52921180512202
1416387_at	8.80815252332425	8.9849414515748	8.97350926493144	9.47137168414412	9.59343372605924
1416388_at	7.124738657867	7.32483759656218	7.32483759656218	7.4810172217861	7.36538413862703
1416389_a_at	10.7538207930658	10.5562733492545	10.3760739084545	10.0417786478115	9.2987727947749
1416390_at	10.4541309757435	10.1717943623957	9.15005902419124	8.665621541948	8.51820459512714
1416391_at	6.94118416270179	6.461500436029	6.22513511355144	6.46175337958915	6.33307569722778
1416392_a_at	11.9975834563938	12.1178639859736	12.1230617870828	12.3372481768948	12.3922430352579
1416393_at	11.8578087678363	11.8674191359931	11.7737462619554	11.5589458937373	10.5568152645761
1416394_at	10.8469968898876	10.8178043841732	10.5128298118891	10.6982154434904	10.6982154434904
1416395_at	9.64959573716289	9.66555410390498	9.49137589229672	9.28158895895219	9.8098225093908
1416396_at	5.91336602390868	5.91336602390868	6.03905363323699	5.88394766732567	5.91336602390868
1416397_at	9.17023257458108	8.85249545472754	9.17023257458108	9.37776487646726	9.17023257458108
1416398_at	5.25438604594453	5.26135030247113	5.21847407795475	5.25438604594453	5.25438604594453
1416399_a_at	10.7757113502450	10.9077891982345	10.6780173952847	10.7757113502450	10.5946258144079
1416400_at	9.4574330147883	9.54520160340612	9.43328635185366	8.97124646831814	8.40449068696734
1416401_at	8.78110660497308	9.00529718419359	9.12394603299039	9.82002188886886	9.96511895105694
1416402_at	8.45335431723589	8.63416781875385	8.7166633305184	8.63416781875385	8.42301015327314
1416403_at	7.28228537338286	7.87235360455034	7.59323372346206	7.76811591199532	7.46992023765574
1416404_s_at	13.7575163795311	13.7963129844824	13.9055956557407	13.9749274380823	13.7835224224261
1416405_at	10.8557749419241	11.2645566834411	11.4197911204443	12.1523434542203	12.5784488371640
1416406_at	9.12954031917045	9.45804320215567	9.45804320215567	9.41235051857408	10.0748857527277
1416407_at	9.58260846427991	10.0229891471041	9.8587935453913	9.8587935453913	9.773341685098
1416408_at	8.61790755126053	8.83642111809796	8.49338945824616	8.6557911987402	8.71606213168454
1416409_at	8.21694530596236	8.28566456840816	8.28566456840816	8.40821428878387	8.69461144674166
1416410_at	10.6226496142497	10.5690020169855	10.4082113046786	10.3023222643332	8.9508619886376
1416411_at	8.71122923812085	9.36761602512301	9.53602893197534	10.2545211525950	10.4075342584689
1416412_at	9.2548463029963	9.00016541929616	8.75335891704163	8.6360083423435	8.79481605321017
1416413_at	4.12683399496154	4.12683399496154	4.12683399496154	4.12683399496154	4.12683399496154
1416414_at	10.2031453594669	10.2509564165023	10.1549735226231	10.3519195310517	9.62356393123435
1416415_a_at	14.0981962215161	14.0012625886093	14.0252021087897	13.7984982625004	13.0331885834265
1416416_x_at	7.82779527123946	8.2979379452057	8.1932653531164	9.08299823882174	10.3524199486953
1416417_a_at	12.1326517433158	12.3361653000641	11.9032502696052	11.8334921237188	11.5989699856967
1416418_at	8.13278178376192	8.29622450656665	8.09776008737506	8.30059122510076	8.64646083224438
1416419_s_at	9.6266632855465	9.6266632855465	9.57063501118093	9.6266632855465	9.984023639725
1416420_a_at	13.9291220432654	13.8873910641640	13.9642616918194	14.0089146395232	13.8336456576891
1416421_a_at	10.2406992978264	10.2517458712811	9.2194773361292	8.13579005804074	7.98041427184797
1416422_a_at	10.2810875463802	10.0222607340605	9.50676551892394	8.91916292209986	9.18554433511434
1416423_x_at	9.3903670963729	9.37457795000603	8.92814173759984	8.54778160097723	8.6085068970247
1416424_at	9.7554264292949	9.77820482813575	9.4456981193522	9.72859690968144	9.60533656105097
1416425_at	9.78415688199555	9.8684159770101	9.40937733002353	9.45051164796547	9.1965352766711
1416426_at	11.0372075558121	11.0095063437511	10.6966599861111	10.8720744554534	11.1029748490106
1416427_at	12.4632468963022	12.5692676882099	12.4506451500852	12.6820998205423	12.3659962204319
1416428_at	10.4898844548627	10.4611958045099	10.2115956339124	10.2115956339124	9.64299538800886
1416429_a_at	10.9130959346062	10.9446555617160	10.4388849647359	10.7474568979395	11.7961729288944
1416430_at	10.1886398365931	10.1976133336595	9.61342210278056	10.1976133336595	11.0006872042448
1416431_at	9.7362397397186	10.3721386484267	10.0750061365482	9.79043700975673	10.1867615269564
1416432_at	8.20467910281848	8.19536144108219	8.12418057317916	7.70356042312156	6.73831682709496
1416433_at	10.2601230832012	10.2506207352778	9.88262818607783	9.42207606840023	8.47990147119258
1416434_at	5.55300088438642	5.5363754945379	5.64334769691155	5.57389409722781	5.586423086745
1416435_at	9.00493210173835	9.20340383143319	9.5076416678115	9.89370851248935	9.85599236724438
1416436_a_at	8.00718271393838	8.43876609781595	8.00718271393838	7.9583272387633	7.31036767715413
1416437_a_at	7.24747600284975	7.25742688576818	7.51666778426531	7.69777822482251	6.53206310317416
1416438_at	11.5042125806144	11.5042125806144	11.6067360881199	11.5695341991699	10.9217044401177
1416439_at	11.2025663697167	11.1428681353709	10.9423422077796	10.2658010152797	9.31283596755384
1416440_at	12.1509371838916	12.2765080538839	12.0498753385836	12.0749196992986	12.2032020167961
1416441_at	8.55622006549647	9.0666297490496	8.821830838922	9.35253523257588	9.72524744410187
1416442_at	10.2919471646761	10.3920679157102	10.2762893359355	10.7554662648114	11.4430071370507
1416443_a_at	11.5933614694611	11.7157573276979	11.6226800876169	11.3168748401653	10.5655882906771
1416444_at	7.66209033474211	7.35929277317984	5.7481424090326	5.57772698088191	4.63104250293564
1416445_at	10.2440209900493	10.4126829647524	9.84214921674822	9.4568119233669	9.10691936789637
1416446_at	9.35975061930793	9.5620951177671	9.31851645538194	9.5620951177671	10.3428778327117
1416447_at	9.81829492880106	10.3245793331622	9.54564793748423	9.96511413292085	10.551057231994
1416448_at	10.2071548383842	10.2348991023720	9.93003180030792	9.69551698356432	9.33775130528612
1416449_x_at	7.80069050588007	7.81120536780817	8.11750187668429	8.27078748688501	8.22191352151843
1416450_at	7.40247536944604	7.20049476567921	7.12023599197703	7.27252879943853	7.0951379620402
1416451_s_at	8.44841309923244	8.27855544952849	8.14324448674735	8.45355814887123	7.22252820914419
1416452_at	11.5987344730059	11.8699495815929	11.7908441127355	11.8433083409494	11.7908441127355
1416453_x_at	13.4704711300753	13.4704711300753	13.5168407356185	13.4704711300753	12.9569187854809
1416454_s_at	12.5088937134526	13.2311495861716	13.3005698412280	13.0505839346809	13.8191826049241
1416455_a_at	6.10640483913509	9.93227691492278	7.52191040435839	9.5620951177671	10.8981106494202
1416456_a_at	5.80364608730457	5.9945602494012	5.83923614365618	5.9945602494012	9.329854424067
1416457_at	11.1692026098799	11.1692026098799	11.2020765573541	11.1692026098799	10.7979394360462
1416458_at	9.10619549642986	9.53006061954975	9.32403806278796	9.45094730540079	9.76600994523572
1416459_at	8.80581741555104	8.9095612850943	8.80581741555104	8.86956592368445	8.99983485187638
1416460_at	5.66806341241988	5.43630900419321	5.65101268411939	5.71938328445492	5.73389955280811
1416461_at	12.7468564966593	12.6515277586265	12.6805709051463	12.6613601037268	11.9145524968162
1416462_at	12.2692210277706	12.1305886791954	12.1156569965432	12.1156569965432	11.3678690746908
1416463_at	9.42652226226325	9.02306485627285	8.78110660497308	8.76901664450204	7.82170441505964
1416464_at	8.99777058736762	8.96902040457467	8.10568533925762	7.83036657685643	10.6061225072072
1416465_a_at	11.8626074544578	11.9650679443661	11.6395771341159	11.8456165997479	11.8735954695531
1416466_at	12.1598073675067	12.2340158879347	12.0363436616895	12.2395330670289	12.1798488828219
1416467_at	11.6276810703976	11.8163128270723	11.0742909729630	10.6036890813662	10.7106244754455
1416468_at	7.20390580584878	8.61000168012941	8.88729012067915	9.47481310043847	12.4772671933165
1416469_at	9.96027082587653	10.0236253974366	9.64922669269994	9.42931981614146	9.46050261167833
1416470_a_at	11.5811984760757	11.7028926878414	11.5871474429526	11.6904881653882	10.8512163825573
1416471_at	10.5149669867678	10.4209316295729	10.4485108795471	10.6706520185224	10.6851840022891
1416472_at	10.2451330062858	10.3503457699825	10.2168947421213	10.5022606086778	10.6594628456949
1416473_a_at	10.3735989767096	10.2622391223692	9.80423757702013	9.16166909046155	7.76903795383345
1416474_at	9.87848521429742	9.48593667436792	8.9551349566276	8.27759832224294	6.70443765574842
1416475_at	9.61324280671184	9.74177597134095	9.61324280671184	9.61324280671184	9.31859435382514
1416476_a_at	12.5647503637009	12.3974072910934	12.0989637460490	11.8432863651392	12.1469259045703
1416477_at	11.7087398178722	11.7123895025158	11.5162529685928	11.3324409905174	11.2050781885401
1416478_a_at	12.1104129320334	12.3476423981393	11.8111028328890	11.7752763944149	11.3975005521719
1416479_a_at	10.1942501776755	10.3422362840435	10.4867574180864	10.3836209382742	10.3422362840435
1416480_a_at	10.7830987621779	11.3801287467677	10.7830987621779	10.7223966276449	10.7830987621779
1416481_s_at	8.5558269373589	9.08300008947138	8.35250515119107	8.52958823180066	8.5558269373589
1416482_at	8.17869021068953	8.35221836586856	7.65590560333686	7.36038998436831	6.59913998738451
1416483_at	11.3765293925882	11.2717681166104	10.7795153578606	10.2923518266822	9.39048396509103
1416484_at	10.1193598249145	10.3101297796049	9.699882404866	9.03165446225814	7.64570479358229
1416485_at	12.1048768637197	12.1267963799086	11.7387439973517	11.2360081405352	11.2105026010053
1416486_at	11.0896598040695	11.092441888525	10.6650896541718	10.4867574180864	10.0960400081599
1416487_a_at	9.5078240906231	9.60977492738693	9.13062927973736	8.70430657161983	7.75410097785056
1416488_at	10.2601362172293	10.4461941775180	9.89747514529357	10.5077181560326	9.51957322042102
1416489_at	8.79805963050361	9.15111100347726	9.27557769441792	10.1349416414274	10.6422439369138
1416490_at	3.99927311536263	4.22066661385371	4.48761529299827	4.46378197956381	4.65349750985258
1416491_at	8.95119934880815	8.93069317953675	9.15715189942355	8.968444504626	8.74112441985235
1416492_at	9.76504810102648	9.5351252906552	9.11010250210948	8.40023497820365	7.52715134023439
1416493_at	11.4896037294817	11.6426486955028	11.9858144816154	12.0778581059751	11.5463455515701
1416494_at	10.4540142355224	10.7227882084028	10.5987288930511	10.4100127074214	10.4878758505272
1416495_s_at	10.4595574519380	10.7115110411195	10.2776626293492	10.1398070227189	9.93028074533804
1416496_at	13.2306167490566	13.2032475910489	13.0360573013152	12.8366612498367	12.4975831305606
1416497_at	9.91396696145053	10.0084167315981	10.1716675049519	10.2052102052563	9.78798533022016
1416498_at	11.4372232394253	11.6545638400126	11.8382146942856	12.0238661933501	12.3122830535237
1416499_a_at	11.5141399149274	10.7146944115310	10.4924573932766	10.1759450295791	10.2008655870078
1416500_at	10.4230820251786	10.5229648791897	10.0360873803891	10.1808361728037	10.2627089321094
1416501_at	6.85477646673418	7.225590831736	6.20777638504809	6.14237565638856	6.23221068122439
1416502_a_at	9.8402504379892	9.72369986938467	9.72369986938467	9.65933299301756	9.34066209210388
1416503_at	11.4803123191424	11.4304682609397	11.2119901127903	11.3933490598263	11.4118739470711
1416504_at	7.74364160904107	7.74901671254466	7.79544953965027	7.79466970155407	6.98010773746993
1416505_at	8.38596078745125	8.70674149194855	8.7684665173516	8.7684665173516	10.7084328301799
1416506_at	12.2666194262589	12.2763927950351	11.8587937156838	11.6221360904603	11.5656365918898
1416507_at	5.4439036309711	5.65971158311658	5.21065624880626	5.37419547598518	5.4439036309711
1416508_at	11.1800193173541	11.2905366042221	10.9318623875438	10.8245757099312	10.8501265124442
1416509_at	11.3443170330345	11.4277673461212	11.2280507394562	11.1710083690663	11.0901464206708
1416510_at	10.0823361721020	10.212280922415	10.1341945017582	10.1903323918971	9.79656338328083
1416511_a_at	9.25477671345584	9.25477671345584	9.37863377761234	9.61493582260761	8.99262531173249
1416512_at	8.77716591471954	8.77149138711155	8.67002880595364	8.50260987810919	8.5824160489378
1416513_at	7.55575987900776	7.81483205454886	7.89882709309902	9.29505231739435	8.65077465464604
1416514_a_at	13.0326523739791	12.7648141331261	12.5746225731131	11.9081274003418	10.1111161003166
1416515_at	8.88052055047241	8.80646201856256	8.94509706712672	7.89374640671884	7.09175375895576
1416516_at	7.75543156153768	7.88995561001672	7.70607136761801	7.45879897194323	6.68626745781372
1416517_at	7.90737108541605	7.92118725838098	8.30317657925867	8.47439118060907	8.23899131216406
1416518_at	5.14334736507739	5.18322587888608	5.3203992754394	5.25518621154028	5.18322587888608
1416519_at	13.8086749246241	13.8613096566382	13.8170111060675	13.8350900873538	13.5997735687045
1416520_x_at	12.7740551620135	12.8347718064302	12.7152912980469	12.7793923760015	12.3951890962794
1416521_at	10.8363153961904	10.7181669125493	11.4524074407153	11.5100833125658	11.1988113754532
1416522_a_at	11.6877291979687	11.6877291979687	11.7142123750253	11.7217311844905	11.1460919755025
1416523_at	5.31544328353354	5.53607049057262	5.65032154582229	5.64102770430291	5.91736089048226
1416524_at	10.5937482081844	10.7095055479754	10.1314296396128	10.2666961498811	10.7414558568745
1416525_at	9.85195532282138	10.1950944619188	9.26025811562208	8.81993257413351	9.19407427488148
1416526_a_at	12.0734458927148	12.1499131000599	11.8765640684056	11.6290481985355	11.0590108760399
1416527_at	8.83828204818921	8.37122218526997	7.94206175953626	7.46663854262152	8.03699457366276
1416528_at	10.6031518187526	10.6908036405119	10.5889164363723	10.9758170122646	11.1448652070652
1416529_at	11.0083828796584	11.2739503498666	11.0323154327953	11.9002096787797	12.2278333578149
1416530_a_at	10.5056646820657	10.5531711799315	10.4059804230374	10.5350099805814	10.5544292514372
1416531_at	10.5095651491802	10.3993267856449	9.97459070332434	9.7007254931646	10.8397291888108
1416532_at	10.6222054089040	10.5315808046088	10.1600219544940	10.2709059332942	9.22202786125319
1416533_at	10.1159836486777	10.1159836486777	10.1159836486777	10.1159836486777	10.0015434035624
1416534_at	10.7468265882397	10.6346239884753	10.2622391223692	10.2796468917285	9.750543389533
1416535_at	10.1469502667224	10.2248951330034	10.1317577076457	10.1317577076457	9.74997120826164
1416536_at	9.9479519010925	9.76341624310346	9.91695847624237	9.59356413283934	9.04877779611724
1416537_at	8.52287766118216	8.81737643233373	8.74017729024184	9.01101142921444	8.83876918141685
1416538_at	6.38207401496845	6.99712263628627	6.54618192017219	7.02699000937655	6.64958387239412
1416539_at	6.6829097016783	6.63525765190471	6.85726627602119	7.12916422194057	7.33715270999397
1416540_at	9.57876411982645	9.56970907721347	9.70769086271333	9.74169245047055	9.78964367918283
1416541_at	8.20841461098533	8.61883627410442	8.30068573759344	8.30068573759344	7.72619682430874
1416542_at	7.98141208763393	7.9517111798469	8.0785394557034	8.23387975910742	8.39876965723687
1416543_at	10.1000212555743	10.3653358223503	10.0895744098927	11.2982475121876	10.5882616389391
1416544_at	11.7879944038988	11.5490764640018	11.3446969283443	10.9183585131398	9.97860009017315
1416545_at	9.61549583064918	9.75108312708124	9.65557153040255	9.71548641009078	9.6179596968128
1416546_a_at	13.6203942871687	13.6203942871687	13.6702272283449	13.6848478580190	13.2382439218942
1416547_at	10.6553326385914	10.8627177610944	10.4686383110235	10.5606412251051	10.5879120827398
1416548_at	9.07447014704132	9.38637217010195	9.20584898330804	9.21444295343009	8.46678051308786
1416549_at	8.5276369911901	8.96902040457467	8.8673588091615	8.6751749539866	8.0252175390979
1416550_at	9.01770708105825	9.261899126815	9.18093189717765	9.02381758248075	8.27547109001199
1416551_at	10.3728403826264	11.9099494129615	9.62012148602506	9.83876715324969	11.0977429612369
1416552_at	6.76069916999384	6.6119897991231	6.6119897991231	6.6119897991231	6.55039607960966
1416553_at	9.26050280274258	9.50709265204756	9.7640873605705	9.50709265204756	9.50709265204756
1416554_at	9.98756439928637	10.6392708900387	10.2069461233786	10.6737587561478	10.5087087303941
1416555_at	11.1429348863755	11.2093894458660	10.7896337437656	10.7550168604440	10.8084264228361
1416556_at	11.3220228321075	11.3946356857326	11.1058579822808	11.1686914101709	11.0607223586906
1416557_a_at	10.7251153728838	10.7325213407479	10.4014243516147	10.1071161128619	9.16904330947501
1416558_at	10.583762397513	10.6245294842383	10.2354305605684	9.7563057162448	8.67793099166213
1416559_at	9.24672804350102	9.32408647079366	8.98916262494333	8.55965551630804	8.30194450439686
1416560_at	5.58381377256192	5.24104890124915	5.69287591410052	5.98945212985656	5.69287591410052
1416561_at	3.88810703764625	3.83119590146053	3.84238372929353	3.88810703764625	3.94321190441024
1416562_at	6.37433024946194	6.0707166963353	6.40894069224615	6.40894069224615	6.86578183216147
1416563_at	11.4171949623387	11.4119319470346	11.0878094260089	10.506607027643	10.0385388089738
1416564_at	8.95333718115672	9.48889015158973	9.1591720466958	9.48889015158973	10.0952215368916
1416565_at	12.4386678494087	12.7484923103052	12.4763876536367	12.4457041129027	12.3312513613788
1416566_at	11.6172549091336	11.6560327672414	11.1966776170978	10.8144896053026	10.4746998221562
1416567_s_at	11.4371287832881	11.7075846703808	11.5088077704506	11.5941952653324	11.3358879931837
1416568_a_at	9.67167074507234	9.62228563526511	9.2731494173635	8.75654457669593	8.26764734241882
1416569_at	10.8134488589804	10.7172251165381	10.6504439916788	10.1595640139831	9.73991686638155
1416570_s_at	9.93505129844522	10.2398951917580	9.58084744332663	9.27570544727955	8.97119372793308
1416571_at	7.91122905760292	7.84052172483917	7.74498726357093	7.7010308487918	7.11182787705171
1416572_at	9.04256513937814	9.5473601153775	8.86309215277223	8.87505144501383	8.21394412932955
1416573_at	7.94771951597663	8.43333519599744	8.6735663612827	8.52209106955154	7.93914255143786
1416574_at	10.0554570469317	10.0878842543405	9.44940210095608	9.5351252906552	9.09956285143134
1416575_at	8.7512856647348	8.86537156497394	8.63417277961489	8.4938553566521	7.4162978282872
1416576_at	8.05486373567426	7.95209695230646	8.06088891032677	8.09652090537031	8.99637473778007
1416577_a_at	12.1612965589634	12.2080742734664	12.3118606663102	12.2092623888183	12.2092623888183
1416578_at	10.3473144310829	10.7180948630742	10.0629986304323	9.88719344670353	9.9246979332192
1416579_a_at	10.2895480551109	10.9297921602635	11.8138378771978	12.1723377726522	10.3355274851844
1416580_a_at	11.4039081660961	11.4962761320668	11.5976779014662	11.4478698863665	10.9999620381714
1416581_at	10.0473629810531	10.0004547330366	10.1031268796331	9.87870290314036	9.10194520172847
1416582_a_at	8.95075010927738	9.06408051346926	9.13730578648858	9.36552718442073	9.1940923544635
1416583_at	7.58317010854704	7.81584957466178	7.81584957466178	8.1029961050518	7.81584957466178
1416584_at	6.76008258548147	6.83851978384273	6.8646878429026	7.30472573191898	7.22700195867868
1416585_at	10.4923313902110	10.3537029851346	10.0118304239255	9.65019517328044	8.38685434574732
1416586_at	8.65764443417105	8.72489587054034	8.12991566754607	7.45302096173727	7.24101132702076
1416587_a_at	9.7992564161265	9.32328607825765	9.29857312155972	9.29857312155972	8.02409163008042
1416588_at	7.21260389038261	7.25849944089272	7.47930863560517	7.4073086028498	7.4111158287818
1416589_at	11.9905583400293	12.2131519088837	12.436389346917	12.6462035243728	13.4145429162387
1416590_a_at	10.5618479921671	10.4200895012589	10.0654747353746	10.1899394499521	9.96358544918916
1416591_at	11.0306162392584	10.8320377597245	10.5428327203227	10.7677760244028	10.1789654494584
1416592_at	8.20066831270694	8.70155880328138	8.23133069905031	8.5861318195515	8.8707432618277
1416593_at	8.20874893241963	8.76936957513977	8.291130897216	8.552756742016	8.41904412782707
1416594_at	8.34572818140104	9.30776329949098	7.24142179622505	7.24760288147586	7.65138342688519
1416595_at	10.2433600777343	10.2966263679902	9.9142697306551	9.32972379263216	8.32975862029905
1416596_at	6.85477646673418	6.61432230422091	6.85477646673418	7.37672879044975	7.81371089683852
1416597_at	8.49596184474949	8.40991988611022	8.52150420696545	8.42699058001801	7.88827330742617
1416598_at	9.36973851634231	9.40639635688915	9.33867856890914	9.30770813984604	9.33867856890914
1416599_at	7.98483319192701	7.98483319192701	8.15573127442145	7.98483319192701	7.79833806676622
1416600_a_at	9.6963918499912	10.5070468129597	9.71822942873086	9.88379317652122	9.88379317652122
1416601_a_at	7.86862554333613	8.99978248752181	8.13259880285858	8.36254869942517	8.07212087772504
1416602_a_at	7.56749732427037	7.1213644877627	7.41043322880514	7.5910242992669	6.81986045489539
1416603_at	12.6956833672621	12.6758518280041	12.6758518280041	12.6063348223173	12.2206397040301
1416604_at	12.3223571236808	12.6563135690003	12.0458291808121	11.8724621030461	11.5220008068142
1416605_at	10.6307927686426	10.6230708543269	10.2561176325108	9.40261013080446	8.63217936590203
1416606_s_at	11.7837157777902	11.718358313173	11.5728531139941	11.0722007611239	10.2889559854841
1416607_at	9.16370706198885	9.22605464078747	9.05221323707594	9.5483436406131	9.76269822877302
1416608_a_at	9.5929477519595	10.1509185953795	9.34740865744215	9.76515401285639	10.5603269583939
1416609_at	9.40601694336024	9.7421639549634	9.3547404374299	9.72114585401823	10.0155253526656
1416610_a_at	8.18332390553046	8.6916104501389	8.11113817668219	8.49953823551456	8.20828187873339
1416611_at	9.48296382941732	9.6898631491466	9.6898631491466	9.85443646439801	9.80958459821673
1416612_at	8.8351750414313	6.82370207246676	6.38366510323019	7.61522114938116	7.26437259509293
1416613_at	6.6729677161923	4.51243190095318	4.47322412089482	4.8816863544271	4.77913057498931
1416614_at	12.3502549025068	12.0449726617833	11.5969823963966	11.6095376485128	11.8559475931537
1416615_at	9.9444526490891	10.0614633556016	10.0711802060194	9.73428481468436	9.57612832304044
1416616_s_at	9.92168367474443	9.85281503452694	9.2534773709714	8.93641065988873	8.51411411325523
1416617_at	6.93231758265725	6.90457219216177	6.76237165159666	7.88984493754049	8.87189245843207
1416618_at	8.89803295519855	8.88972544617158	8.89803295519855	9.169024305971	8.68070631819855
1416619_at	7.4073802583685	7.34756435507419	8.01079557071355	8.16397286667647	8.82492872325358
1416620_at	9.45404103695415	9.53668008073432	8.91719484762592	9.02163774622926	8.23538603602026
1416621_at	10.9127822895778	10.7395066789591	10.5426921500922	10.4012238626372	10.0749927704165
1416622_at	8.91438332292938	8.97054386761455	8.40991196267244	7.9011120345333	7.1526563935542
1416623_at	8.06586106603593	8.0516049139474	8.46312058980075	8.87999213668717	9.96298580108458
1416624_a_at	14.5198448026881	14.5572158060463	14.4964120911290	14.5049336978227	14.4789711199266
1416625_at	9.07179165771306	9.30329236138942	9.2640287808568	10.3547081559998	11.2055312482457
1416626_at	6.22375126459495	6.11232088283279	6.4662935514607	7.151009730061	7.98295882359285
1416627_at	8.20840755294611	8.42819218012936	8.4175268699668	9.05866817507552	9.03636641783593
1416628_at	10.6719508190020	10.5241499288343	10.4889676404332	10.4317817943980	10.4889676404332
1416629_at	8.23968049145127	8.39389883744574	8.3790439199179	8.71522444888586	9.6455717267041
1416630_at	11.2904825387208	10.8183753313057	11.2672096921221	11.3983249810609	11.2672096921221
1416631_at	7.64040990315054	7.87980573833366	7.46778306595685	7.41586416719396	7.3944524718704
1416632_at	8.20810172927839	8.64898044990485	8.40967889755586	8.54537907422735	9.55470209778806
1416633_a_at	12.1036358355935	11.8479666984495	11.4783537038919	11.2570021772175	11.5047166490774
1416634_at	10.9985838425627	11.0376312431336	10.8971820361833	10.8971820361833	10.1802094769217
1416635_at	7.81776039917594	8.62211113679706	7.82732880938995	9.17340134876367	10.5307327236042
1416636_at	12.1390149783103	12.2534708723745	11.9850621483565	11.8166026623550	12.0700047780046
1416637_at	8.79711678015719	8.676390173328	9.13986546893453	9.7379014165087	9.19618867283725
1416638_at	8.79794116416117	8.68673453353471	9.26465957754122	9.0482847909885	7.72875597303031
1416639_at	7.34177092248486	7.33229470079321	7.50335335580865	7.45387012627072	7.58287822028505
1416640_at	7.18278253587302	7.82141748257048	7.4977230669147	7.74989021461519	6.17378008005053
1416641_at	11.6102448637001	11.5185168516879	11.3748742096566	11.1280486377316	10.3704812730237
1416642_a_at	14.4967141875476	14.5055710937529	14.5618439143909	14.5779947681853	14.6170081614542
1416643_at	4.60870128400141	4.59430468467204	4.86190824162545	4.7526489715854	5.34834953585202
1416644_a_at	6.9742578843031	6.75170669139168	7.18220336411843	7.00077683149592	7.87128604261178
1416645_a_at	5.30317857341697	5.44130783162295	4.28786169316887	3.78114200612025	4.44463918822827
1416646_at	5.39277142865901	5.43694209478539	5.29507708668584	5.26098620676052	5.00015349721382
1416647_at	8.81422235925685	8.9508934031117	8.78388432530097	9.15005902419124	8.71879675000686
1416648_at	10.7701224995751	10.8064605505942	10.6121545812535	11.3269478274244	10.6092447758056
1416649_at	4.7526489715854	4.7526489715854	4.7526489715854	4.7526489715854	4.7526489715854
1416650_at	3.93486247990924	4.03042846806044	3.79572083253184	3.7986410767913	3.75338913181025
1416651_at	8.52090468695533	8.52439566908816	8.47704104051098	8.74244076014	8.74748888275858
1416652_at	4.0565828307525	5.07877758817226	6.6854143132116	8.64400187696122	10.1431364652381
1416653_at	8.88974285101227	8.88974285101227	8.65090428424121	8.99069625634334	9.43696719194405
1416654_at	7.55000164478226	7.52750975153242	7.55000164478226	7.34179155700504	7.78739858925359
1416655_at	8.64671504441084	9.17246852155482	8.65220973379592	9.35523434357457	9.88674169393812
1416656_at	11.3098642743714	11.5579053516566	11.5277874356718	11.5572352707704	11.6580333208815
1416657_at	10.9042754554142	11.2606437623081	11.5596786046167	11.6413704072210	11.2606437623081
1416658_at	6.11239994950937	6.27040712508156	6.02746073157368	5.98771252145978	5.59388005429555
1416659_at	12.0719993943833	11.9292079187348	11.7588572999780	11.3886174607119	11.0232980019326
1416660_at	10.4275741357904	10.6139703225077	10.2275352117806	9.81508186124482	9.29306421681309
1416661_at	8.11021086213687	8.6295184807036	5.58334679786204	4.86790199800662	4.68809570951268
1416662_at	8.17243614049695	8.43866869120656	8.43866869120656	8.73918252676001	8.4060413867571
1416663_at	11.1074192978529	11.3312491678700	10.9505924232587	10.9472681744643	10.5631226695501
1416664_at	11.3534657256456	11.4429730701309	11.3165441093070	11.3093187814057	9.69249537117998
1416665_at	10.2043707085942	10.3717900828321	10.054331041818	10.0117339408140	9.4711118692042
1416666_at	12.0721510403109	12.3640674742120	12.2413586344535	12.5095908826592	12.7241562925526
1416667_at	8.67991218360991	8.89793062122043	8.85864537831938	8.95042589612232	9.50553209647907
1416668_at	10.6816532073430	10.9463837751800	10.4556590025745	10.4228246229118	10.7380038626898
1416669_s_at	13.5200106141066	13.4105206241824	13.3566902194297	13.3002060768266	12.8565034145748
1416670_at	7.89517706873711	8.0516049139474	7.38303804371743	7.08380531639807	7.17979115804885
1416671_a_at	7.51338232069575	7.9653387839094	7.83953991620367	7.98470496278185	8.00918095745833
1416672_s_at	7.94534384704275	7.94534384704275	7.82879866765187	8.08949810472956	8.01860531483397
1416673_at	6.13607731142426	6.78098439557062	6.48391998927262	6.48391998927262	7.12249026591222
1416674_at	7.38142567115544	7.6063606901794	7.73011557705901	8.15290870750054	7.73011557705901
1416675_s_at	8.00848980669063	8.06027880025148	8.06027880025148	8.22573695350962	8.06027880025148
1416676_at	4.4045597140887	4.39743900784149	4.4141129639929	4.4045597140887	4.45781138410618
1416677_at	6.31576378642299	6.33032628868523	6.35585506892607	6.52769547276348	6.75150454344727
1416678_at	11.8501924883114	11.9867390074322	11.4131688696808	11.1708205341086	10.8367076003169
1416679_at	10.9913564922373	11.1029748490106	10.8164040764096	11.0108322505200	11.1040239278794
1416680_at	11.0061742122434	10.9868434666324	10.4831333707731	10.1143295671176	9.42720671343246
1416681_at	7.96649283469643	8.29933494671299	7.96649283469643	7.96649283469643	6.9887228109816
1416682_at	7.79435760814452	8.23037025594543	7.25877224047596	7.1422069069079	6.7258306236868
1416683_at	10.6942616908909	10.6930474660234	10.5579550093049	11.0114528773256	10.5166070460222
1416684_at	11.9016350585353	11.9700744147174	12.0542237219128	11.451171340572	10.2587652002689
1416685_s_at	12.3273625585984	12.4610556336189	12.2823711149557	11.7171223509280	10.4715884591402
1416686_at	9.0168113649606	9.15529574860334	9.53859347819066	9.92410406219233	9.23000704578319
1416687_at	10.1898605163870	10.4720031489650	9.91691038073966	9.91691038073966	9.28121890231287
1416688_at	6.85354703966238	9.51572785544438	5.30455102045672	5.31325232200336	5.64628860123874
1416689_at	7.3060758673419	7.6375147091677	7.79273551965365	8.12422663058223	8.30062873746288
1416690_at	9.09869489857843	9.20606472915074	9.30427386633766	9.56085336900544	9.3934393956624
1416691_at	7.9298406005222	8.23055191431746	8.67991218360991	8.73800942565335	7.989149536876
1416692_at	9.8809958667708	9.5384659765593	9.18426139210184	9.04607991331136	7.99003336285781
1416693_at	7.49923061787355	7.09611808189658	6.64953235742246	6.54437809343601	6.82676637183057
1416694_at	4.25937665508959	4.21721695743707	4.29111307554269	4.25937665508959	4.25937665508959
1416695_at	8.1032628543849	8.84022028585354	8.89732600755067	9.644798705622	10.6077659564949
1416696_at	9.00412680789236	9.2756717039578	9.38500534052436	9.4081722171857	9.14599024087337
1416697_at	7.00585695383736	7.9961786348439	8.09733395447419	8.65553763771353	8.91450426050927
1416698_a_at	13.2971925276176	13.234047178903	13.1386754314935	12.9657728671292	12.0839837850271
1416699_at	11.7151760065215	11.6890729919282	11.4407911524256	11.6021062700030	11.5500162370673
1416700_at	9.94210804869577	9.94210804869577	9.94210804869577	10.2350885876053	9.56173254961732
1416701_at	9.4423688167476	9.4315416330511	9.51545010170926	9.53473602859196	8.68902937272958
1416702_at	5.90078810493996	5.90078810493996	5.90078810493996	5.90078810493996	5.86489290498735
1416703_at	11.1072758389260	11.1243095535274	10.8492177939245	10.8787269884469	10.7624840391426
1416704_at	8.78237877328401	8.74902401029003	8.65220973379592	8.56760895664858	7.81584957466178
1416705_at	9.29669519542242	9.4512358501472	8.95562907074351	9.1707333166635	8.99817068847472
1416706_at	9.65145105109462	9.70438604694975	9.52986706932693	9.50009231387497	8.58692538102763
1416707_a_at	8.39610125174985	8.36335864209716	8.48780358319766	8.39610125174985	7.64772113987347
1416708_a_at	8.63523252899828	8.56271108093345	8.58425427207834	8.7551793761952	8.18474550906742
1416709_a_at	9.58030156034068	9.6187836299849	9.3250467581921	9.5222063748698	9.20612773137322
1416710_at	7.6685192959976	7.93066366132953	7.6685192959976	7.28533370909851	7.36038998436831
1416711_at	4.17061075571147	4.21721695743707	4.21721695743707	4.25630760826972	4.21721695743707
1416712_at	9.52265817448616	9.65660356849534	9.41134745746086	9.48567398933166	9.48567398933166
1416713_at	7.44989186681903	8.02548065344078	8.25284262279789	8.84281310091519	11.0213428667978
1416714_at	7.07118412466385	7.36038998436831	7.02561483971429	7.85733436265662	8.46874185464326
1416715_at	6.2121656898073	6.25607006748209	6.41569811162153	6.72427541717394	6.52035501479747
1416716_at	9.23751105447326	9.23751105447326	9.29442792856032	9.3294737859689	8.47785058189164
1416717_at	4.40229303178288	4.43397807067171	4.47687075842876	4.43397807067171	4.43397807067171
1416718_at	5.70752885674771	5.35921644535928	5.70752885674771	5.77902929618584	5.98096009211947
1416719_a_at	13.823538281196	13.8833805239301	13.9372172453143	13.9825236415463	13.5725576604442
1416720_at	10.7838311672073	10.7838311672073	10.7838311672073	10.3886773520705	10.9240128720465
1416721_s_at	11.8215837937415	11.726699345329	11.7057131447371	11.3684332506049	11.5187991754799
1416722_at	10.3011805162724	10.2093593102033	10.2474581299080	10.3441417864300	9.31300467828305
1416723_at	10.6744612214565	10.7140453232812	9.57205243772961	9.4477502926308	9.58154876662347
1416724_x_at	9.91186421505158	9.95699000703725	9.3195404304058	9.04691339014989	9.52627038434035
1416725_at	6.54691712021816	6.50903241869796	6.42805641457021	6.50903241869796	6.61693522945432
1416726_s_at	12.1998031682265	12.2829842626213	12.5558168289576	12.4488486210201	11.7432755228074
1416727_a_at	11.5983011009928	11.7131283471742	11.4646084457212	11.6868836995273	12.1943353741552
1416728_at	11.5573055167012	11.7416872555169	11.508570352759	11.5222494145059	11.2007922578806
1416729_at	6.10307226382038	6.10307226382038	6.2557773470323	6.06370279130528	6.10307226382038
1416730_at	9.50591248493195	9.55637603651652	9.41134745746086	8.7578859078308	8.32028973576858
1416731_at	11.2132831585882	11.1988887170693	10.9837230795450	10.9563896095860	10.5730059853006
1416732_at	9.5520624474444	9.5072681721067	9.04691339014989	8.93383072772065	7.67534694765687
1416733_at	9.4642116770162	9.6716780974377	9.26941381591241	9.37182632123372	9.09995795447954
1416734_at	5.46050766871637	5.44559250608478	5.46050766871637	5.46050766871637	5.61752034401704
1416735_at	10.6475688842052	10.8188903951178	10.6279144163486	11.1393740821988	11.3369564554843
1416736_at	9.47468278815188	9.53317944378451	9.66413224399378	9.91037711900955	9.43035595830726
1416737_at	9.3139996727736	9.50044642165752	9.06188001278814	9.46295783569911	8.68855218600671
1416738_at	8.80615535286305	8.9317022608427	8.90485379388118	9.09652909717933	8.66163127573589
1416739_a_at	5.52333396483801	5.89363012677824	5.95286735085613	5.96468778869968	5.80027524465802
1416740_at	10.3701682992309	10.5500953216388	10.3826943453219	10.5311112345332	10.4671820317923
1416741_at	8.524826944848	8.8376998691049	9.09258476334402	9.47278613795379	8.89981667178288
1416742_at	11.4417586890501	11.3939925162094	11.1615936248787	10.9584852219812	10.5717982916107
1416743_at	8.78634417047936	9.00492691251825	8.8842755992441	8.8842755992441	8.93156854261917
1416744_at	4.18055249332137	4.18055249332137	4.18055249332137	4.18055249332137	4.18055249332137
1416745_x_at	4.82200870215331	4.5315176675546	4.7526489715854	4.7526489715854	4.70010869800867
1416746_at	12.2433755565469	12.3042606901259	12.3010739598544	12.3693966969956	10.7330921803490
1416747_at	9.62933796223546	9.7258514984006	9.72829899685753	9.79675120602926	9.79233938167524
1416748_a_at	9.58681095736872	9.44444099143502	9.03100587470646	8.33893616081099	7.71372252387244
1416749_at	7.04536295012927	8.53779901553136	8.88729012067915	10.1492805599256	12.2708605940671
1416750_at	8.60556401240398	8.77004255262453	8.37951356020863	8.07834339900798	7.93945710606846
1416751_a_at	9.89500386581484	9.4406171485178	9.4406171485178	9.16332870796806	8.4882531112392
1416752_at	6.13708651364003	7.67752806519792	6.47179215308574	6.21439016374251	6.85238900903282
1416753_at	8.73459857219617	9.06700327483299	9.26397160366394	9.32445693358103	9.5179202809477
1416754_at	6.8659990698103	7.0059459918842	7.0059459918842	7.31680892538045	7.0059459918842
1416755_at	10.9229643548577	10.8794191750402	10.3355274851844	10.1456953554221	10.1946618359400
1416756_at	9.94573612502866	9.90671439589462	9.61346316401648	9.62204618780335	9.509204295263
1416757_at	10.1787376829418	10.1986647890125	10.0006892624338	9.5175174592694	8.03300998973277
1416758_at	8.46810597462185	8.73573513941109	9.01817642923897	9.31764226657853	9.44212913707301
1416759_at	8.65650642605292	8.65650642605292	8.76895689360907	8.81417487308536	7.79322548183642
1416760_at	8.5119516628716	8.31615847318996	8.48650592402976	8.49074848680519	8.82412843911526
1416761_at	10.5688786703932	9.4450679562597	8.31615847318996	7.89140887190192	8.08967568434302
1416762_at	9.65557153040255	10.1247804802142	10.2338333211793	10.9023694382394	11.3709297356163
1416763_at	11.3282950269951	11.2850519384210	10.9051291822540	10.6626073680663	9.95169925299231
1416764_at	10.5365554210489	10.4769393145473	10.7484635916384	10.9821834335053	10.9442005413738
1416765_s_at	10.8831342988763	11.0576132133831	10.3870725626426	10.5387482647091	10.2231845741064
1416766_at	10.0559229891139	10.2678328522031	10.4937782224901	10.8701510835730	11.0379574710625
1416767_a_at	9.46447403272438	9.7476464891185	9.17758226231639	9.82133057744154	10.6681074320016
1416768_at	9.54114964453472	9.90686282532558	9.6754680784527	10.2271196982466	11.0417441275493
1416769_s_at	9.15361080771424	9.57350104099144	9.40992251966613	9.75809462008813	10.3369470250283
1416770_at	9.68833227098981	9.83826521345137	10.3034643392720	10.8281142087854	10.3476939266932
1416771_at	10.2323052600231	10.3177775519479	10.0997722876251	10.0838559741616	10.2261708845692
1416772_at	9.14322891781436	9.51620306396757	9.06791714545079	9.28799584132292	8.85085530824946
1416773_at	11.0523139474613	11.1276213749826	10.8944561444561	10.469727033612	9.7583624859996
1416774_at	8.94266038165866	9.26003227391547	8.75996410166278	8.336829351294	6.73793876547424
1416775_at	7.91840300687855	7.99332521371288	7.49953500955485	7.57083370024014	7.06387945590952
1416776_at	5.50097516462615	5.88734827028943	5.93213520870596	5.87758251642654	5.85570526601493
1416777_at	4.31942952085130	4.35466274163419	4.3798683785138	4.35466274163419	4.46127459518438
1416778_at	9.01067970135714	11.0660372501599	11.1225711695905	11.9086791842864	12.6897360712568
1416779_at	8.0021423534973	10.2060568888289	9.85518072879762	10.5061318209974	11.4605610576602
1416780_at	9.61874461349426	10.0697080991165	9.59096512480763	9.60525836616023	9.48567398933166
1416781_at	9.31378812266724	9.40599488598252	9.4856951922583	9.10413432368993	8.91331963061138
1416782_s_at	9.39643955214487	9.44444099143502	9.36396566484706	9.01863621870556	8.54924336475588
1416783_at	4.23486079558639	4.28031268188589	4.30937648860948	4.30937648860948	4.32052326088333
1416784_at	4.15833502410299	4.26696415188340	4.26696415188340	4.26696415188340	4.12979075533008
1416785_at	5.8223219263021	6.18888134577781	5.93908854609161	5.93908854609161	5.93908854609161
1416786_at	7.9108208822608	8.19124905263522	8.11542248684596	8.11542248684596	8.0516049139474
1416787_at	6.392262073771	6.33063878266082	6.61416345478791	6.51005934711085	6.90128930815449
1416788_a_at	10.6207521408157	11.1100163873499	10.5730212752175	10.7638720661567	10.4778825114543
1416789_at	10.7000259352438	11.1729525710614	10.7832923212514	10.9454533082760	10.6573561008121
1416790_a_at	11.3959655630113	11.2860510617380	11.1033523765496	10.5929796754703	10.2556135414410
1416791_a_at	11.0106584155090	10.7901676451770	10.8462134223067	10.9427604381711	10.6467258395748
1416792_at	11.1576771335756	11.2701334157666	11.1576771335756	11.2167475871267	10.6298497077547
1416793_at	9.98345369896246	10.0243180979071	9.75307068856898	9.86472409566105	9.32790196476562
1416794_at	8.82822920434857	9.20798687417511	8.76726683814032	8.75940321683474	8.01079557071355
1416795_at	6.43639624585268	6.82926957007755	7.34434299392256	7.64329929870536	7.16715165022123
1416796_at	9.65462579083555	9.71376937124145	9.71376937124145	9.71376937124145	9.71720140781707
1416797_at	7.43527427798265	7.55272248696921	8.10498034255808	8.18627758434514	7.28604342233911
1416798_a_at	9.47535814390766	9.29068447414165	9.22091712148735	8.5144379455433	7.35528317736708
1416799_at	10.8740847449450	10.6728965235682	10.3975920820365	10.3536523873620	9.91921129410049
1416800_at	9.32557897705903	9.35694227670253	9.4972986230105	9.41019322898686	8.92449904052618
1416801_at	5.73041899530023	7.08639706093598	5.18281000726028	5.00974510091294	5.09700451837555
1416802_a_at	10.5706430308887	10.6165632957897	10.0338673224438	9.64180586244564	8.78068171161425
1416803_at	9.9750997690239	10.1178420754796	9.62653403799866	9.45503335441106	10.3399867101529
1416804_at	6.4321405875797	7.51182140737106	6.73969432336489	6.8363841932919	6.8363841932919
1416805_at	8.28907029066154	9.46826319680916	8.7524646016616	9.68908423653892	9.97251751273207
1416806_at	7.69434265243642	7.69434265243642	7.69434265243642	7.69434265243642	7.63191763555371
1416807_at	13.3296548610022	13.3360215091058	13.4053341280741	13.3790445373987	12.9530317898399
1416808_at	10.9966637620021	11.3435101822619	11.3783464029333	12.0196026027118	11.9230759251211
1416809_at	4.43397807067171	4.43397807067171	4.43397807067171	4.39536894386128	4.76263322168316
1416810_at	9.86375700679919	9.74604870817375	9.86375700679919	9.84487938105048	9.86375700679919
1416811_s_at	8.12955064032264	9.0344232471001	8.87197548463643	9.23795529745114	11.0975586212468
1416812_at	11.1551530631989	10.3821082519844	10.8757612598217	10.2319072549538	9.54840695130056
1416813_at	10.3461263363645	10.0343344910286	10.1094687111409	9.93639211428532	8.98495097592825
1416814_at	11.0001378305316	10.6180912949631	10.5646475935727	10.1328807930852	9.89200364892446
1416815_s_at	12.2835198802558	12.2824759956583	12.1255822741774	11.9686865921133	11.4579776875194
1416816_at	9.63067268381364	9.9676914385997	9.7596611186824	10.0238271236876	10.7283843529007
1416817_at	6.46180133414551	6.67530118912396	6.96499133762075	6.96499133762075	7.47305344574498
1416818_at	9.28429853396443	9.62974254262692	9.28429853396443	9.40046903801836	8.53731452343694
1416819_at	11.7772235889189	11.7963735853931	11.926010571668	11.7772235889189	11.0200965483375
1416820_at	7.6882965228224	7.66213743410063	7.4644830311998	7.48641534200362	7.3262058306755
1416821_at	8.06997499014734	8.1545593668405	8.06997499014734	8.07426357821533	7.56073186173146
1416822_at	7.29525536384064	7.38303804371743	7.34041519802586	7.29237533632452	7.25884437710935
1416823_a_at	8.68552957673436	8.89396845654334	8.61512819504781	8.68552957673436	8.58195544433884
1416824_at	9.22091712148735	9.39751153867156	8.88297639973772	8.89052309627554	8.44759081889342
1416825_at	6.80414265669678	7.96085292778011	7.34384552051077	7.41626766001365	7.6538512033169
1416826_a_at	9.74083547158333	9.79685147626263	9.64937740725728	9.68537021303812	9.05235832182407
1416827_at	7.06086036167899	7.08834047897488	7.12023599197703	7.04998874451006	7.48636055145044
1416828_at	4.32106431331466	6.14584742606335	4.29479471327478	4.26794800535436	4.14614294143696
1416829_at	13.3698321621152	13.6341053150285	13.5493181483022	13.5311602958461	13.0561383381937
1416830_at	9.5179045444444	9.54927115224999	9.58673651973523	10.1476155543491	10.2246321877619
1416831_at	6.63572624445881	7.16514949128491	7.00021876943201	7.4716037549045	7.99100355004
1416832_at	8.5297546646824	8.65220973379592	8.71413364311395	9.56965550821453	11.4242307637290
1416833_at	4.67788848010368	4.67788848010368	4.67788848010368	4.67788848010368	4.87035107843945
1416834_x_at	10.4682604893483	11.0050098672175	10.7083155638425	10.7009995834120	10.4120646695862
1416835_s_at	10.9598918678347	10.9611603257988	10.3822465829540	9.6674263207228	8.84336462735664
1416836_at	9.27761235538916	9.76341624310346	9.69555205742822	10.5091506196394	10.8720496814079
1416837_at	9.83877095937425	9.87788413581399	9.79129449875392	9.55956224384152	9.68145420686104
1416838_at	9.65366858950246	9.5882996306202	9.58067842869557	9.58067842869557	9.401817901973
1416839_at	3.81973120559406	3.83953165902980	3.83953165902980	3.87122352808052	3.83953165902980
1416840_at	9.60417800218807	10.1508401647263	10.5232902613162	11.2468120755181	11.3824742446418
1416841_at	10.4168183902105	10.3319501547788	10.1245755692500	10.1148616696751	10.1457429372175
1416842_at	11.6803937102754	11.4716360032979	11.0466621297967	10.5850778483326	10.1820501669104
1416843_at	9.4100756560098	9.7049382576922	9.30251788744946	9.10881193951261	8.96912326556892
1416844_at	9.814607789034	9.88603876917844	9.84160021814032	9.87601864340353	9.90587255419026
1416845_at	10.4752498976905	10.2598877760402	10.3375643120058	10.2598877760402	9.17506683508941
1416846_a_at	10.9786866335811	10.8095453276621	10.1549735226231	10.0801683429539	10.4322827383264
1416847_s_at	4.04318835855063	4.11373826696329	4.03287504867062	3.92328269100497	3.88162897785152
1416848_at	8.72368765965179	8.70155880328138	8.81366420683271	8.91274632068989	8.58206579942216
1416849_at	9.56133057876697	9.85256510821873	9.23154499583884	9.10766869888296	9.16421007373246
1416850_s_at	10.5577156398846	10.8765378155253	10.2366394784577	9.97551777969218	10.4067483410367
1416851_at	7.037023015129	7.1243779356849	6.97648189088298	6.95173018238652	6.75926758405075
1416852_a_at	8.5997054185395	8.85989990590183	8.48431061142626	8.47917100497033	8.06861075337541
1416853_at	7.82223820022891	8.16665502595145	8.42480824737513	8.47460968724099	7.55744954229651
1416854_at	7.59075626676449	7.53700727034851	7.74602639832154	11.2712093598817	13.3664994947681
1416855_at	11.7987927800826	11.4390635341393	10.5850778483326	10.2831381312779	10.2808626229553
1416856_at	10.3765019234088	10.4118528858389	10.2384167290192	10.2176195193434	10.3116606978724
1416857_at	10.3467310823651	10.4720031489650	10.4251070654786	10.6711565323662	10.4720031489650
1416858_a_at	12.4746496888421	12.3510283288729	11.8144714408120	11.0863504317655	10.3852971398282
1416859_at	11.7000594053896	11.7169811905773	10.8642811957152	10.1882461340520	8.99406104252221
1416860_s_at	11.1570454870544	10.9612841419722	10.6342096240768	10.4280075842597	10.3734150670259
1416861_at	9.4574624369748	9.45599048665102	9.20278934617826	9.20676629460041	8.4539801569476
1416862_at	7.66928769154633	7.9501534858511	7.70544448082578	8.0633293120253	8.07076258096376
1416863_at	8.62834642557165	8.30518949709138	8.30090090902338	8.15067345074885	7.67711623626894
1416864_at	9.35936339708554	9.11182230770564	8.92128517734833	8.70155880328138	7.86966457457042
1416865_at	9.20745306886618	9.02697626328944	8.70117893610844	8.61734943727777	7.83240151928204
1416866_at	9.54721559423622	9.54017224409704	9.48390285783793	9.5159418685469	9.48514320690368
1416867_at	8.70043635530695	8.85649653337244	8.69442869375216	8.67363582828376	8.07668263744704
1416868_at	7.92167828479179	8.71793269636959	9.24916753799422	10.1183463518562	10.4609911121580
1416869_x_at	7.83089822318302	7.64952667570449	8.12475622949627	8.25441293960029	7.61672249277597
1416870_at	8.36524248693765	8.50985978087335	8.72697699283131	8.92521424964305	8.6054229112072
1416871_at	6.39906798068908	5.90101176517395	6.4104084169061	6.39906798068908	7.14490628843533
1416872_at	10.8537172053892	10.8589915820983	10.5622166432873	10.1553939750058	9.58869112636537
1416873_a_at	10.6142707237153	10.5340332031699	10.5364783550448	10.4822760952143	9.63868207027715
1416874_a_at	8.64285610071403	8.4289960684934	8.4289960684934	8.4772557171819	7.89666745516436
1416875_at	6.25680525303627	6.25680525303627	6.17378008005053	6.48391998927262	7.39337229177139
1416876_at	6.13650227919096	6.10596506067444	6.28094993812427	6.3824042799301	6.46688238436469
1416877_a_at	11.2798771847600	11.5287659463345	11.0160580670620	10.8284067008443	10.7231300752194
1416878_at	6.86963024514565	7.16734617877268	6.75507583314015	6.86963024514565	6.86963024514565
1416879_at	4.67174668941814	4.60787971791795	4.83038531580175	4.58338746353521	4.61125601233339
1416880_at	10.7837035437289	10.788867013407	10.8822783655561	10.9695281296297	11.4666894597026
1416881_at	9.84975351471941	10.0913314311552	9.83520445117575	9.74560280384288	9.94906488302378
1416882_at	8.86067510673143	9.15100400856212	9.73789433258531	10.3073406453109	10.1523129348469
1416883_at	10.8549328543775	10.987919694109	11.0514276898180	11.1275547950433	11.1766925259429
1416884_at	12.2406667639655	12.1162211378951	11.8962505044589	11.8338873801663	12.0415346219190
1416885_at	9.58256129517003	9.64293367467248	9.73028620837762	9.54822588350918	9.0115705886252
1416886_at	6.93975297141143	7.23064193367558	6.39193727905035	5.98551561650753	5.95393398765166
1416887_at	5.34037887959105	5.18930722378163	5.2772437843058	4.97705938228274	5.2772437843058
1416888_at	8.66079035971739	8.89197066706982	8.66079035971739	8.76796021779113	8.41665806231847
1416889_at	6.07912402070162	6.53797163473131	6.07912402070162	5.88285533786334	6.06841225474947
1416890_at	9.48555940995882	9.53317944378451	9.45750493388477	9.28527119595309	8.69979278366856
1416891_at	9.66288917759907	9.48105246070083	9.56844050746744	9.89409443493988	9.92724706012238
1416892_s_at	10.3928785182893	10.4478300228895	10.2125749036911	9.96870312055103	10.3186815508889
1416893_at	8.75996410166278	9.02882333389202	8.54660636032045	8.20518284878201	8.54660636032045
1416894_at	9.34338746501676	9.44753663383708	9.3757406464840	9.38596359257274	8.95972235608384
1416895_at	8.23420819794823	8.52853523170773	8.66121812372889	9.37706741640032	9.54942563414585
1416896_at	9.1473155782018	9.1630758697521	9.12029701630968	9.16377958428965	9.1473155782018
1416897_at	6.21515613694258	7.01726101115878	7.09962254579926	8.00095219817233	8.1864851481904
1416898_a_at	8.12254768544785	8.11440925931123	8.14833834386581	8.3747039767055	8.3385809825311
1416899_at	7.15712916727714	6.98561756484724	7.32241559859672	7.20284541647134	7.30740962570894
1416900_s_at	7.79885904488863	7.31762121393802	7.31942826177599	7.31942826177599	7.1286284835471
1416901_at	12.0709350148221	12.2051587432333	12.4288888451233	13.3526424608171	13.1409981256684
1416902_a_at	12.1047700102092	12.3741964723553	12.0857086396873	12.0688844252353	12.1047700102092
1416903_at	10.2318919601129	10.4665076373437	10.4665076373437	10.9198320543414	10.7913211828029
1416904_at	10.7795548855766	11.0261245300729	11.0193980868831	11.4344035873674	11.1642734920631
1416905_at	6.34792614598235	6.26631050220017	6.34792614598235	6.34792614598235	6.34792614598235
1416906_at	12.2369478172164	12.2412207361193	12.3741767483046	12.3186758279957	12.3179560129994
1416907_at	10.3540975783342	10.1752873574045	9.954377704017	9.72369986938467	9.07315622019328
1416908_s_at	11.3365750736567	11.4047531091387	11.1042270743695	10.9710562234429	10.5713251461445
1416909_at	8.93716789261891	9.04094715387416	9.08318599341042	9.11614330224943	9.28096523654492
1416910_at	10.1692300789184	10.2892788626775	9.773341685098	9.59107654304126	9.44803304580796
1416911_a_at	10.0989832274194	10.0082272862052	9.34648794928896	8.84236361532021	9.63294208993448
1416912_at	11.0252245794540	11.0161883017324	10.7589916803754	10.5369922755085	10.5160179179864
1416913_at	4.91614719590168	5.00015349721382	4.87135447902059	4.89826164765707	4.91614719590168
1416914_s_at	10.5653587800240	10.4236651566607	10.2174528285376	10.0778730664884	10.2133690440017
1416915_at	10.6953647825026	10.5724563288400	10.1840357730464	9.77292762301793	8.57864747555592
1416916_at	7.33966081977372	7.71239674194057	7.98172467293533	8.59366306159347	8.32158005917942
1416917_at	10.7840808985090	10.7155569147951	10.3087062704785	10.2789438810172	10.1251838011136
1416918_at	8.65147039707081	8.18548408392648	8.18548408392648	8.18548408392648	7.63189025471022
1416919_a_at	8.75996410166278	8.737055475922	8.70674312334557	8.85048301004365	8.40052659882955
1416920_at	9.39996051949274	9.22331670513447	8.88053215916725	8.66435061281389	7.9419192958047
1416921_x_at	11.8686563468432	12.4763946708474	11.7927727280428	11.6491141982565	11.3077261030191
1416922_a_at	10.8739336728047	11.0761538037821	10.8495011308217	11.1691896954884	11.9454235278209
1416923_a_at	10.8698072223235	10.9842210627692	10.7713755151642	11.2694471951298	12.045872681362
1416924_at	10.3773951353473	10.3887790346924	10.317389301494	10.4732213785910	10.7876763555716
1416925_at	11.1816257293403	11.0598625015314	11.1229792096058	10.8005139536766	9.59783390067025
1416926_at	9.62543737240708	9.46418388259346	9.32981297242187	10.5305447459198	10.3536205784436
1416927_at	6.08013822478783	6.15067447877564	6.08013822478783	6.05019901085389	6.08013822478783
1416928_at	10.6908938402219	10.5720856466786	10.1803105169395	10.0187386978929	9.17846591864924
1416929_at	8.10673514558327	8.078065504775	7.52683631282679	7.24793373773367	6.19654130880947
1416930_at	5.99166304430966	5.77573779461125	5.99166304430966	5.99166304430966	6.96255146547162
1416931_at	9.49116416197711	9.27693705445442	8.8025900732273	8.43763895111317	7.89081887866275
1416932_at	9.19308869750267	9.23897491152425	9.20232714373891	9.19308869750267	9.0958282712938
1416933_at	9.39900615845312	9.26122332841857	9.1944070747027	9.43103095806905	9.57816577585979
1416934_at	4.57744021160187	5.18824394696263	5.3203992754394	5.90483684383552	6.59764728763865
1416935_at	6.61789964490519	6.68626745781372	6.68626745781372	6.86092529135579	7.3487579781305
1416936_at	7.32810614342674	7.30124939931788	7.3761071156184	7.3761071156184	7.3761071156184
1416937_at	11.8658267827402	12.1367101091324	12.1046010956198	12.2570186166123	12.4580803288446
1416938_at	11.3695438535760	11.3723877888583	11.1074983783059	10.9118454654563	10.3064057647962
1416939_at	11.5865158575233	11.5426410442595	10.9146264176883	10.1845882178210	9.33216599135312
1416940_at	10.0830332236397	10.7407275948434	9.81834716862618	9.6922922160822	8.83075038545832
1416941_s_at	12.9650127437464	12.9496734195855	12.9203084829437	12.9775081843759	12.6488125379792
1416942_at	6.02146489766238	6.87383208530746	6.66377901272002	7.63596600677409	7.7235097034709
1416943_at	11.8868830593178	11.7569410507145	11.3692497464970	11.1406687883028	11.1718299944578
1416944_a_at	9.11365702784538	9.19184922500828	8.82693870106556	8.81474342292251	8.10476119282676
1416945_at	9.87233121161968	9.59161239592803	9.82187798279365	9.7501143498796	9.16118936919285
1416946_a_at	8.38596078745125	8.8651851978464	8.7372858195885	9.06059444693942	9.08566581256005
1416947_s_at	9.5615049105976	9.823244323117	9.67024297766343	9.98979464144932	9.87340553995821
1416948_at	10.5439238614723	10.6745774816117	10.6009561993897	10.8539467760625	10.2467116731871
1416949_s_at	10.1861210461555	10.2313685783511	10.3179441500337	10.2985923699469	9.95146367458835
1416950_at	9.5022139189132	9.68693835212253	8.97074672636579	8.71149958674669	8.82945800208525
1416951_a_at	10.7326058150807	10.8961230975687	10.3759085069142	10.4118528858389	10.8552783865959
1416952_at	10.3050617268259	10.4737141971175	10.0806177071412	10.082335018344	10.3859421191051
1416953_at	8.11021086213687	9.70819451942014	8.9899638820204	9.5551001312551	12.3274693031023
1416954_at	9.55021349082588	9.5425774125173	9.43570744741647	9.55254925433202	9.5425774125173
1416955_at	8.28520943927985	8.48575823908419	8.48993950554614	8.66296733087088	8.51444697935349
1416956_at	6.65816627764549	6.63525765190471	6.65816627764549	6.71453298086927	6.88156117635572
1416957_at	4.51337465702193	4.62797914596969	4.67788848010368	4.67788848010368	5.93942562586887
1416958_at	8.60036942202938	9.04760743683227	8.50248632070038	8.34572818140104	9.9926788351369
1416959_at	5.2302062534471	6.01753454504595	5.30455102045672	5.53887613178096	5.97053212866293
1416960_at	8.40706074106783	8.53018713522884	8.97074672636579	9.09523055404825	8.96796091642069
1416961_at	10.8832774594417	10.9044439165196	10.8616041147255	10.5320858817847	8.9240473962799
1416962_at	9.60307980835832	9.51195559215148	9.51548280399434	8.95745849855703	8.18142676559847
1416963_at	10.2437414802634	10.2866792350029	9.75321781450549	9.48889015158973	9.43390221560728
1416964_at	9.06749570429872	9.13268688232116	8.8935110026723	8.8313853898851	8.0425973010363
1416965_at	7.21842811978785	7.52287694211053	7.21842811978785	7.18128817360068	6.88758240306324
1416966_at	5.82165748865602	5.82165748865602	5.82165748865602	5.82880883667140	6.04063456743968
1416967_at	9.0573316261672	9.2973007969582	8.84022028585354	7.97368605554427	7.28732266933397
1416968_a_at	7.629299307221	7.74459040821478	7.70691294655952	8.28041266139964	9.03160397282528
1416969_at	8.58044061121422	8.65130769132644	8.58467247679542	8.52320600221358	8.02953093698268
1416970_a_at	13.0263267175572	13.3410632617188	13.0000111078486	13.0010373945714	12.8880772435852
1416971_at	12.1765049364153	12.4774857910243	12.2413643654691	12.2413643654691	11.9983389508469
1416972_at	12.2227169583840	11.9972548062586	12.0051908409080	11.8714905427825	11.2092236702702
1416973_at	11.6311195945568	11.6417600047131	11.7168357003201	11.3474233498151	11.0667100163041
1416974_at	9.15168563285699	9.32331100500378	9.1650670200829	9.42866766576855	9.24536923825755
1416975_at	7.70629573578517	8.11021086213687	7.70629573578517	7.70629573578517	7.53057039261365
1416976_at	8.34049384850161	8.3669373207281	8.39541765491179	8.46614096045544	8.39541765491179
1416977_at	6.22430628059175	6.14378156220257	6.18609066938091	6.22430628059175	6.28094993812427
1416978_at	7.6045037483972	8.36973824422812	8.76062951640795	9.34350427977349	9.86878748305664
1416979_at	12.0764192487994	12.1442749573652	12.0564083600243	12.0489373893182	11.579481513266
1416980_at	6.42328801691036	6.53700265474877	6.54010563393338	6.54010563393338	6.82738528611404
1416981_at	8.26565156472101	8.24280641852143	8.06940482949017	8.51249653007388	8.5661183242957
1416982_at	8.66655855911895	8.8235848451732	8.57465328461993	8.73309266746239	8.74553477209007
1416983_s_at	9.0070912334255	9.0070912334255	8.58945615756775	9.0070912334255	9.42429825475598
1416984_at	10.0036429286579	9.97142231488171	9.57901020556073	9.4449827573529	9.1586672750093
1416985_at	7.80772254231278	8.02643502386925	8.20321492392624	8.33746840944863	9.38135990240785
1416986_a_at	6.32457696113252	6.73019074042561	6.73019074042561	6.80253526047175	6.73019074042561
1416987_at	5.83560643401265	5.83560643401265	5.83560643401265	5.81521904814041	5.93908854609161
1416988_at	10.6564230357778	10.5128617315014	10.2967275583544	9.97912565293007	8.86279572816007
1416989_at	9.65557153040255	9.83311537029614	9.45255083401895	9.72469353964971	9.65081948703127
1416990_at	10.4861098627454	10.1840357730464	10.0627722445408	10.1503686035091	9.77445542054337
1416991_at	8.97087892893897	9.14655218858763	8.968444504626	8.968444504626	7.97439374973276
1416992_at	8.29044994082548	8.70478509090626	8.93641065988873	9.02846647548263	9.25038371864473
1416993_at	9.54164954932646	9.63592992148838	9.4824506413454	9.51792695710263	8.96096192697813
1416994_at	8.2785407111865	8.45873417360779	8.14801902762285	7.82732880938995	7.55388093876284
1416995_at	7.8784973739938	8.26173207014073	8.34415459029675	8.67311140998229	8.11750187668429
1416996_at	7.49392095532432	7.91242719585959	7.8382080907418	8.76395199426245	8.71287004411641
1416997_a_at	6.39876460999793	6.73065321077982	6.83424906570444	7.569269420602	6.35646758851455
1416998_at	11.0257646085785	10.9820696368392	10.7654707755088	9.93177685977607	8.93346291101824
1416999_at	9.68110276838064	9.64929685804147	9.68110276838064	9.85295792106673	9.5060923054512
1417000_at	7.98186310623648	8.20313539882455	8.25954970656516	8.40140354525423	8.21233030498595
1417001_a_at	11.2787530732231	10.9651464407213	11.081149014446	11.2481512427534	10.9825508385578
1417002_at	10.7821058484934	10.9940159287506	10.6345161106040	10.5907666734137	10.5317674483590
1417003_at	6.41232899952587	6.46643626981495	6.53676733459134	6.39879288746046	6.41232899952587
1417004_at	10.8389854871919	10.8680055690385	10.4492392780127	10.3433690108042	10.3092368286358
1417005_at	8.86765809243036	9.4407089313832	8.4175268699668	8.0397778836927	7.68960402403305
1417006_at	9.36396566484706	9.25380137319098	9.54439932228752	9.61029106955073	9.40900641642477
1417007_a_at	11.3312096508244	11.5727215610458	11.2846009018207	11.3102817633601	11.1885860731520
1417008_at	7.37610023912814	8.00686208959222	7.2159517936847	8.20810172927839	8.08323261708624
1417009_at	5.41260047863952	5.57304802361138	5.82165748865602	6.44057124345129	7.98056449927235
1417010_at	9.53689173961098	9.6697665388434	9.77548871857703	9.78807446108205	9.59343372605924
1417011_at	10.4973756615506	10.4973756615506	10.4719917727396	10.4578370830593	10.5092209566297
1417012_at	9.15790096213052	9.48490514303225	8.64278089807135	8.57602260453706	8.75529758511187
1417013_at	7.51919684204735	8.3255318436921	7.29763546852212	8.42005626664814	8.31641332840667
1417014_at	7.0059459918842	7.64193281444342	7.46055188376793	8.04392439651483	7.49283721925048
1417015_at	5.77761902479869	5.6465140132796	6.07057111730864	5.83923614365618	5.83923614365618
1417016_at	9.31372879661343	9.32522720596483	9.20193474863304	9.3030909604215	9.25192794958466
1417017_at	5.24295730094329	5.18932007861673	5.24295730094329	5.32879143458573	5.24295730094329
1417018_at	10.4713935692951	10.4878738401957	10.7801014555308	11.0670103539916	10.7255397225658
1417019_a_at	10.4841409640919	10.3844880550794	9.7915155660435	9.18861559578277	7.83743726765346
1417020_at	4.63649198981366	4.5816088206269	4.77173130895962	4.80908391425234	4.89373923382091
1417021_a_at	5.57155127903318	5.64102770430291	5.64102770430291	5.7142350369826	5.9933491261555
1417022_at	6.19262162490676	6.06828328374515	6.21093940982402	5.97238895849891	5.61752034401704
1417023_a_at	4.93782140870224	8.29386359496426	4.7210602954676	6.12136368204756	7.35334912512102
1417024_at	9.2731494173635	9.6167180894301	9.18165863365145	8.84211175497997	8.39989114391958
1417025_at	6.290035303407	6.41232899952587	6.38376966305767	6.56736710433667	8.38742360542625
1417026_at	10.5402470269687	10.6293890839127	10.4676492551420	10.2104853823856	9.66335297988197
1417027_at	9.0272862640046	9.25390139308765	9.11510300243061	9.548673225238	8.77423497379376
1417028_a_at	8.77113579173194	9.00759035943744	8.51460628071983	8.87204145655148	8.19212147558552
1417029_a_at	6.23359406849314	6.7667506113297	6.23359406849314	6.20895084207016	5.6219916064533
1417030_at	6.99335419894729	7.19302065310816	6.86872138784133	6.98457269227735	6.52044628557876
1417031_at	6.67784480723073	6.83472538047622	6.74790461924397	6.56596544625504	6.05308822634550
1417032_at	9.60336758493271	9.58753148119567	9.51239048538371	9.22333279508138	9.39857870769896
1417033_at	7.5190656102797	7.54339863374828	7.58438241588207	7.39385516509745	6.89210776584096
1417034_at	8.96959607472535	8.99403571935159	9.1878801827973	9.5920334431597	9.15512891945413
1417035_at	9.49179716411702	9.37148743511632	9.25390139308765	9.15303872699845	8.8014063911522
1417036_at	4.48761529299827	4.40785240532981	4.48761529299827	4.48761529299827	4.48761529299827
1417037_at	10.5357309872970	10.3209846249167	9.87731912672994	9.48894348768214	8.75515408767766
1417038_at	11.2351689946049	10.9222165464331	10.8647454772216	10.8156906973958	10.4724093923672
1417039_a_at	10.7932260798742	10.7886553816314	10.7573683041757	10.7573683041757	10.0235766444276
1417040_a_at	9.26809684383421	9.73901023505605	9.71685857132875	9.37068011634966	9.20629930512125
1417041_at	10.1552402649677	10.1488222400362	9.9444526490891	9.90014650684686	9.02051045784446
1417042_at	8.14935496059776	8.56862744758952	8.03086918218056	8.37846884881236	8.30147019996878
1417043_at	6.57153227071397	6.47709519022286	6.54010563393338	6.54010563393338	6.54010563393338
1417044_at	9.83439348351354	9.79667967911509	9.59268652810017	9.47423142024726	9.17464212671145
1417045_at	7.82734914609535	8.09446206725968	7.95141768463907	7.64466405062934	6.61084571968805
1417046_at	8.83201278040683	8.83201278040683	8.83201278040683	9.02587025090019	8.4303114923873
1417047_at	4.91670737740074	4.97474119907539	4.97474119907539	5.43228067556808	4.74340622542293
1417048_at	6.95815367146532	6.91590863427249	7.06744789036668	7.06744789036668	7.14494216084195
1417049_at	7.02378668751952	6.88189097348055	6.76684624588882	6.68565533216033	6.92874547518311
1417050_at	5.83923614365618	5.92492102457219	5.48534482957644	5.78549119627425	5.69030375109565
1417051_at	5.34037887959105	4.5149816298728	4.13561722447841	4.26794800535436	4.11323885810719
1417052_at	11.2214129708145	11.3194635671728	11.1491900075380	10.9144769328690	10.6462770993362
1417053_at	10.6465850894043	10.8648617034370	10.7276891959824	10.3330690237015	9.61883763705866
1417054_a_at	11.1758497487053	11.2558460223097	10.9927421025056	10.6121081731014	10.8055204487058
1417055_at	12.0497230224967	11.9866901331501	11.5893862334530	11.2418250130492	11.2296136443809
1417056_at	10.4453488961601	10.8095453276621	10.6181261545578	10.9595141818803	11.1306495887472
1417057_a_at	11.6204386140854	11.3073017249485	10.9869248411673	11.0495317616494	11.7015109868490
1417058_a_at	10.6074438868523	10.3404318755201	10.2850238819986	10.3404318755201	9.9445625747906
1417059_at	11.1146031072441	11.1146031072441	11.1188620127578	11.1400851617447	10.9202024041557
1417060_at	9.11704254085276	9.00627706817112	8.57864747555592	8.45665344820674	8.55965551630804
1417061_at	8.1164625563992	9.30424479606052	9.0789821930788	8.84162141228953	8.76479177863343
1417062_at	9.72346423976662	9.56811520491017	9.56811520491017	9.56811520491017	8.92339527272484
1417063_at	8.3977560142829	8.44747412763694	8.52365003291077	8.32608253576813	8.65591825190032
1417064_at	10.1770741624530	10.3501082704118	10.0226690437543	9.87739934931123	9.66867233624948
1417065_at	7.85625627065154	9.13730578648858	9.13730578648858	9.13730578648858	10.9864686763675
1417066_at	7.162911007259	7.61434795910915	7.55399643863907	7.63516918857953	7.95962101159949
1417067_s_at	4.29085663109514	4.29085663109514	4.29085663109514	4.24658326119981	4.29085663109514
1417068_a_at	10.0319393638945	9.95118048521777	9.95118048521777	9.841449016543	10.0381620895102
1417069_a_at	8.91357586227637	9.00484632960586	7.88281144522573	7.77326138955248	6.68707815763214
1417070_at	4.34221789939289	4.39400321540477	4.59340909673731	4.50313574132037	6.17378008005053
1417071_s_at	6.41232899952587	6.41232899952587	5.98266579729954	6.41232899952587	8.48648148472628
1417072_at	6.42283365695874	6.23311115653328	6.30600842715521	6.30600842715521	6.30600842715521
1417073_a_at	9.45291591120511	9.91280907059578	9.805536960367	10.1317577076457	10.5310997101787
1417074_at	4.57593763617165	4.67119069744484	5.11743126926611	4.86265352111322	5.36513553954094
1417075_at	11.0185486557835	10.7629822581293	10.2096030039952	9.6813151857473	8.5404712073829
1417076_at	4.3139083300121	4.3139083300121	4.3139083300121	4.3139083300121	4.49771409346571
1417077_at	9.4037930688811	9.80658637362291	8.95455026901239	8.58219015052913	8.91509627260431
1417078_at	7.24291299150847	7.33380808018081	7.38441753641575	7.38441753641575	7.58096602262856
1417079_s_at	6.17030988585248	6.29235354618509	6.29188859362678	6.1468883301784	6.66867271113362
1417080_a_at	8.19536144108219	8.69678447339265	8.1885476037982	8.08603956934026	7.7861891768971
1417081_a_at	8.97014568733624	9.28771701576133	8.80141861220144	9.35721415619231	9.95699000703725
1417082_at	12.7828929933801	12.7153878027172	12.6500920006034	12.4258137784699	12.1067036285110
1417083_at	12.3993291096815	12.3993291096815	12.4467836282520	12.402275287204	12.3657545366510
1417084_at	8.45665344820674	9.57397261817525	8.27990179615582	7.88874259315569	8.53374370437814
1417085_at	4.78255314569891	4.83765801246291	4.83765801246291	4.83765801246291	5.05725797829703
1417086_at	9.79850799008303	9.66518928122495	9.54713131345753	9.33366568335942	9.11451267977637
1417087_at	10.7714788405859	11.0104334481252	10.3736739883042	10.7538207930658	10.1002980881061
1417088_at	8.92515795276935	9.1204246574583	8.8882506786633	8.82630318451245	8.09248587277352
1417089_a_at	5.15892134393815	5.15956376551953	5.30968779078046	5.36041883869775	6.28423622195997
1417090_at	11.0758536709787	11.0871464297122	10.8327014087449	10.5925851858818	10.5582651509071
1417091_at	9.4826563323012	9.54060056885172	9.28568613485668	9.07735153709208	9.37929087307482
1417092_at	9.93638960312013	10.0340986109063	10.065032505569	9.75809462008813	8.40461934193464
1417093_a_at	8.32787959928549	8.38582622788932	8.20701022362754	8.09244146934087	6.9604570796961
1417094_at	9.37619560549612	9.6898631491466	9.43150277295866	9.54538962281135	9.78504836583338
1417095_a_at	9.12554898078822	9.14826051351008	8.8160966610776	8.53371935418107	8.6735663612827
1417096_at	9.82991742635988	9.76522154533954	9.50846459921559	9.00737853820343	8.09129157258592
1417097_at	7.6348785317941	7.64595553909994	7.46534464783438	7.46534464783438	6.91026680096211
1417098_s_at	8.33507559163888	8.61519276872336	8.12991566754607	8.12991566754607	7.14402458692685
1417099_at	10.0091853157093	9.99275301760983	9.83806230849066	9.69160885993175	9.22397531068207
1417100_at	9.56476457684245	9.5062231647106	9.60774626104265	9.56476457684245	9.20522429063314
1417101_at	6.76038759773656	6.99417677563114	6.59637913090742	7.31942826177599	7.75917961953122
1417102_a_at	11.5523175979918	11.8207863992508	11.1998438297453	11.1593181214467	10.9955307757686
1417103_at	9.56088861448783	9.67971583227682	9.67971583227682	9.78090521352882	9.67971583227682
1417104_at	9.10985909126522	9.32535675816827	9.63622222230074	9.64129288995073	10.4116354218607
1417105_at	10.0011267443590	10.3197550581075	9.97026341237584	10.1832914909615	10.4304488070589
1417106_at	10.4577500218439	10.3590791153450	10.1281144832433	10.1281144832433	9.68741559981684
1417107_at	8.47379832473661	8.47379832473661	8.22648184377252	8.47379832473661	8.64006905761656
1417108_at	8.79955871536155	8.61637239960099	8.79955871536155	9.03155733959825	8.89119788824074
1417109_at	7.61419794461778	8.23037025594543	9.0010986698521	10.2798048844959	10.4793900009868
1417110_at	6.2255263253206	7.05448757191328	6.73926152587361	7.05448757191328	7.79795667409537
1417111_at	7.9196645831297	8.60002811767681	8.12475622949627	8.50365294572488	8.99073597981202
1417112_at	11.2817832058202	11.4460094929049	11.3420992911346	10.8535177732605	11.0134415405769
1417113_at	10.0290124936785	10.1152990767529	9.8915017281635	9.74441006811962	9.20584898330804
1417114_at	8.96093680986632	9.07540979194147	9.2295946818021	8.99533054898065	8.25581594573941
1417115_at	8.75054129648038	8.52966631079605	8.2275324244282	8.12475622949627	7.88890270294103
1417116_at	8.7627175074255	9.06081919809125	8.95714856356736	8.99694360357636	9.07179165771306
1417117_at	8.17154117925427	8.17154117925427	8.17154117925427	8.19517530080306	7.21935895712184
1417118_a_at	10.0330840709123	10.0705541073704	9.94096438084174	9.75503757079121	9.1332008247631
1417119_at	8.42611868198293	8.5550908318397	8.51320438047366	8.66435061281389	8.5550908318397
1417120_at	8.19665720945395	8.09026177178105	8.3528062409753	8.52090468695533	8.40817815271679
1417121_at	5.09916523545857	5.08268178275173	5.08268178275173	4.97005306420964	5.08268178275173
1417122_at	6.85635891754821	7.30357639535141	6.65179761913518	7.01525795419036	7.48641534200362
1417123_at	5.33704734521341	5.58275769780747	5.54440003617177	5.80752415561368	5.74293237134286
1417124_at	12.6350433037091	13.0015677220032	12.6448303139848	12.8389079206679	13.0402062370475
1417125_at	11.8815173880297	11.8116123738541	11.4670566981544	10.9228165866688	9.71720140781707
1417126_a_at	13.0272570517125	12.9635494733183	12.9131741828579	12.9131741828579	12.2766439849266
1417127_at	6.9487460171472	7.0118819142881	7.43731804085168	7.81068084721242	7.85625627065154
1417128_at	8.68527042360386	8.71878222250156	8.31268315873869	7.85317241523924	8.34545879838262
1417129_a_at	10.4966780099932	10.3258667403367	9.46812608517363	8.82630318451245	8.60018461341715
1417130_s_at	9.07874541324814	9.36944360757017	9.36065106819794	9.27749095939033	10.4383275882554
1417131_at	10.4070010044134	10.5266193568574	9.65378163661352	9.15971882519556	8.68547567315603
1417132_at	10.3340023460752	10.0202390507008	10.0118673067231	9.61677453442322	8.67542587723336
1417133_at	10.3279150265980	10.9486053541572	11.0374675836557	11.6579974727426	12.3291231643041
1417134_at	9.76456124425137	9.70705089402819	9.4650006687206	9.4109499990282	9.20584898330804
1417135_at	7.96837582104453	9.255318525972	7.63797162865429	7.88659862011384	7.91242719585959
1417136_s_at	8.11707659172391	8.78233928538756	7.30124987629527	7.63423996556152	7.51010788251128
1417137_at	5.5726056717325	5.5251512726348	5.5251512726348	5.5251512726348	5.48023777332691
1417138_s_at	11.1261081015607	10.9700409963787	10.7551419114377	10.3561469059321	10.0784548217577
1417139_at	8.87147208836003	9.0630014971911	8.6735663612827	8.65140567024693	7.71327683738626
1417140_a_at	10.4662375302925	10.4879063845334	10.0046738712294	9.62850472131536	9.6304286424016
1417141_at	7.70255789213557	7.56264217643442	7.63382589767531	8.11125469429434	8.77111970479068
1417142_at	8.43042241117421	8.34482581832826	8.23133069905031	8.31935578414318	7.33909159507147
1417143_at	8.31615847318996	8.2821881622397	7.85169349481302	8.69640747897718	8.25856473697766
1417144_at	10.0843922148420	10.0879762104519	9.52091342876736	9.29877401626565	8.6735663612827
1417145_at	9.4395161292344	9.07884172583699	8.9793474849831	8.9793474849831	8.44006689342982
1417146_at	9.15491606978333	9.26401030084518	9.12029701630968	8.91295149974679	8.49314618338852
1417147_at	8.5558269373589	8.45995622060338	8.08573069981518	7.45692407629837	7.02617882806859
1417148_at	9.0025979271617	8.8012971120817	9.06749570429872	9.37510089789785	9.06749570429872
1417149_at	8.13711399896337	8.28966302671856	8.06172025156008	8.55136082100368	8.12225762454432
1417150_at	6.45126548712909	6.15816754253294	6.38888966058729	6.48391998927262	6.70208811397804
1417151_a_at	6.17236443867717	6.08013822478783	6.05764977969413	6.08013822478783	6.08013822478783
1417152_at	6.48514886611322	6.65341029097689	6.98729055303676	6.791448510727	6.7833831958444
1417153_at	4.81444909122253	5.18143154985201	5.36481223573510	5.18143154985201	5.04530011434921
1417154_at	8.20978421845039	8.0512102521055	7.8107182265498	7.8107182265498	7.56880107787088
1417155_at	11.0376312431336	10.4454633462992	9.94210804869577	9.61810667982167	8.57864747555592
1417156_at	8.35192338027486	9.26037244422284	9.35253523257588	11.1373242573618	10.1175492355232
1417157_at	10.9496640759914	11.0252245794540	10.7399739501171	10.7918876289157	10.6896235187649
1417158_at	6.87892579047863	6.77108602907342	6.6119897991231	6.6119897991231	5.46857837581264
1417159_at	7.3691428590918	7.2985537300144	7.3691428590918	7.56005702118843	7.59537452421388
1417160_s_at	6.392262073771	6.25565036503666	6.56068647132335	6.34792614598235	6.94167898151473
1417161_at	8.32125015309092	8.709693312711	8.84022028585354	9.50576502795563	9.32253849111632
1417162_at	8.21296435879174	9.0899080785992	8.9437753017667	9.91051179401637	10.8583865746259
1417163_at	6.09797709688734	6.15816754253294	5.87923039364383	5.89933870983793	6.82196302406145
1417164_at	8.0243035401269	7.4759388115653	6.41569811162153	6.81575586086999	8.2140899895463
1417165_at	9.73698700386882	9.91277381501372	9.83338196557247	9.91277381501372	10.1682326658356
1417166_at	10.8244492531447	10.8153214976010	10.5289476269644	10.2149050292522	9.3246342674714
1417167_at	9.05063905928036	9.06210771079397	9.05453055351366	9.05453055351366	8.46080029562892
1417168_a_at	5.64102770430291	6.70622115453274	5.40115792391897	5.64102770430291	5.29332982261932
1417169_at	7.63170683390483	8.62999475502797	7.73895075930742	7.86122845395855	7.96873924837343
1417170_at	9.49403353281258	9.54404405636605	9.28383570359496	9.28383570359496	8.95680026368727
1417171_at	4.43397807067171	4.43397807067171	4.38764631119112	4.43397807067171	4.63104250293564
1417172_at	6.19262162490676	6.52159780995033	5.87846210573084	6.53492126799045	8.71816083099724
1417173_at	8.499057663236	8.63362135648694	8.38509799039921	8.19923967043824	7.7159174432694
1417174_at	8.52329524522772	8.5768973168863	8.41001809794443	8.41330132902654	8.18214185405068
1417175_at	10.0253927288973	9.98660069524103	10.0150286267241	10.0150286267241	10.0150286267241
1417176_at	10.6475688842052	10.7382603314529	9.72867330741818	9.20574265487477	10.2252693244651
1417177_at	10.9684672299911	10.9271597342547	10.7765430241152	10.4200290533943	9.53397194955725
1417178_at	7.76033207604833	7.46043818558202	7.75377742304466	8.29887760041786	9.54071715953412
1417179_at	8.54645338910747	8.57401629258396	8.86953957376752	8.76925209472844	9.0857412330113
1417180_at	8.33076700548461	8.3385749523931	8.46690974612585	8.62396491348252	8.65779036889185
1417181_a_at	9.1050759122597	9.3547404374299	8.02059069100613	7.83168889926065	7.59038356028032
1417182_at	9.4453050102590	9.37140159966008	8.93144228248747	8.74899518332428	8.97120261728012
1417183_at	10.7006451797894	10.7029983443203	10.3329404660550	10.1209153992970	9.38440130973223
1417184_s_at	12.7910272790001	14.2904333344608	14.3485430213264	14.3485430213264	14.6541001377427
1417185_at	6.73076806495892	7.15506239642033	7.62890425132645	8.49034360081014	12.3424255138989
1417186_at	11.8439840809094	11.9131929289969	11.5789023116162	11.3417817350145	10.9711916115936
1417187_at	6.56304604000522	6.44787660300607	6.44787660300607	6.44787660300607	6.06370279130528
1417188_s_at	6.93231758265725	7.44070487836155	6.49651469195176	6.48499021689313	5.9558565069997
1417189_at	10.4032751238272	10.6338015394404	10.6200606832264	10.8182268078645	10.8766111887071
1417190_at	8.72165469223158	8.91667187427645	8.67732914566982	8.68272361421196	8.31316886148284
1417191_at	10.0833344105231	10.1000393073066	9.46211790897892	9.86158759332116	10.6423151836137
1417192_at	10.6341668688090	10.6908437373983	10.0147083115981	9.5521365132006	9.1032757328687
1417193_at	9.88852617265432	10.5869860617543	9.7791884949666	10.0850509948181	10.3473144310829
1417194_at	6.2900768729414	6.29082240784339	6.26956925737759	6.33558657465781	6.48693902456159
1417195_at	8.6528152522602	8.76052270669133	8.66435061281389	8.98334198401997	9.20665782018867
1417196_s_at	9.84693643115037	9.98934902510789	9.2457823091638	9.587774119162	10.3682039358407
1417197_at	6.71967672974539	6.99404219491561	6.76762947425291	6.76762947425291	6.76762947425291
1417198_at	4.99267890725383	5.38913133579108	4.99267890725383	4.98809565600958	4.7526489715854
1417199_at	9.91695583726297	9.76606971152952	9.74084526302563	9.6043323964008	9.10556095943876
1417200_at	10.2796630233935	10.3966794648001	10.3579354930962	9.9648069786965	8.90650692281956
1417201_at	8.47865966926802	8.6717184221899	8.271102601028	8.34249783784956	7.74349517521554
1417202_s_at	10.9122327999223	11.0225916995124	10.5538077282050	10.4059275521385	10.3959621259229
1417203_at	7.97454544474685	8.09336309288465	8.01245290013378	7.74510303505634	7.39387656370096
1417204_at	11.5209735715652	11.4161234154772	10.8514221139197	10.9582849575610	11.5936351989177
1417205_at	9.28753419575597	9.63836247692146	9.2085629233051	9.19484777113855	9.21370806869699
1417206_at	8.93519792722817	8.95754190879786	8.93519792722817	8.9393523981275	8.71818928279499
1417207_at	8.71241404626364	8.79536888013144	8.69060847004698	8.58692538102763	7.93919997257935
1417208_at	8.64412256341894	8.65481411590695	8.10498034255808	8.2260158678421	7.88827896453989
1417209_at	9.9776716871417	10.1732166819863	9.51080928237369	9.40326422179171	9.49370843039999
1417210_at	8.88889380004621	4.54982122243936	7.90762866101528	8.78368436399237	4.29540112806032
1417211_a_at	7.95566020099707	8.01637826996155	7.71214105780814	8.41870200923631	9.10803715437637
1417212_at	7.50517460776306	8.92217923130773	7.70591065125626	7.59438667643806	7.52187564785398
1417213_a_at	8.89344602150053	9.11510300243061	8.5473597471537	7.98195209543199	8.03807601619351
1417214_at	7.58378158650068	7.34709636623885	7.39048403748487	8.14067835274094	9.09786463514347
1417215_at	5.4182059794568	5.65971158311658	5.35889806903126	6.3351831809895	6.60339191468747
1417216_at	7.30579292918167	7.17297129640118	7.60971665863598	7.8550258890424	7.38303804371743
1417217_at	7.58287822028505	7.25983308779219	7.58438241588207	7.58287822028505	7.20284541647134
1417218_at	7.06893694285972	7.06893694285972	6.94406727792396	7.11401726279304	7.26291249547354
1417219_s_at	13.1407535468805	13.1271592002909	13.2001492244973	12.9832649120807	13.1987467344418
1417220_at	7.13034290411973	7.102369294843	6.97979581205334	7.12010415170865	7.45551494653994
1417221_at	4.86524116879166	5.03994183564773	4.76368619443778	4.76368619443778	4.67815519372124
1417222_a_at	10.3149412260104	10.3319501547788	9.8529563462405	9.74106899748087	10.4286076265770
1417223_at	9.7315100579616	9.91400544875548	9.75509255820832	9.65484474972222	9.13678186349623
1417224_a_at	8.12918366801831	8.26993287917912	7.82732880938995	7.39872786671045	7.09053832623758
1417225_at	9.65780065935964	10.1803105169395	10.1215338097646	10.2729730263801	10.6974144986736
1417226_at	8.48637613021939	8.52717519131089	8.56801029070992	8.52717519131089	8.52717519131089
1417227_at	9.66874817434721	10.0728399665693	9.61512187209858	9.66874817434721	9.51648368756937
1417228_at	6.92693937684137	7.10262876679402	7.51666778426531	8.06716711365517	8.21724841945581
1417229_at	6.02002254437477	6.77378798741877	6.70289794565284	7.40924443067458	7.46971645053881
1417230_at	7.53512078067597	7.87954489580249	7.43731804085168	7.45126069788137	6.32859475210904
1417231_at	5.99595355099177	6.17248833784658	6.20416054273221	6.20416054273221	6.8544314211829
1417232_at	5.53080570823059	5.46580525937400	5.30455102045672	5.40236436776371	5.45399776357249
1417233_at	10.2168735364672	10.3750868531669	9.9091772762735	9.28794602949931	8.97674691185332
1417234_at	8.71418961123134	8.55038097239658	8.66719250292776	8.82806786158647	9.07159339501166
1417235_at	7.93460739933114	8.2774573406482	8.53963502555222	9.04527589532946	9.01114886640648
1417236_at	7.1452144216506	7.40923839253107	7.67187936957706	8.023902771093	7.86336389298568
1417237_at	7.01086798685972	7.13467846338762	7.25089792252816	7.5110479705089	7.66051519137373
1417238_at	10.6181310924222	10.6154135412681	10.9190033429595	10.6154135412681	9.19811069182666
1417239_at	11.1887609945113	11.2187259362324	10.8918769533699	10.7694000374774	10.6377035555692
1417240_at	9.98031499372109	10.3012072284977	10.2858862816474	10.7613528759929	10.8274000366256
1417241_at	9.22713902105358	9.58290728706377	9.10151039575219	9.09994802875072	8.57411215458996
1417242_at	11.9258224864463	11.9431887903638	11.7646737507318	11.4794337399122	11.1901474076125
1417243_at	10.1516435614065	10.1209744939065	9.82461444205548	9.78222664483154	9.26941381591241
1417244_a_at	5.34037887959105	5.35188778379129	5.49668560296089	5.74576470066752	6.39225488378684
1417245_at	9.43488424684693	9.54236417212517	9.43488424684693	9.43488424684693	9.43488424684693
1417246_at	5.17725685141366	5.30477359703412	5.45499191039133	5.45612405129575	5.74275067780901
1417247_at	9.85087750394137	9.8202300246286	9.58533980142524	9.5175174592694	8.9434293645838
1417248_at	9.0253957214675	9.5601853326406	8.93968267422554	8.94104655596423	9.19661870226407
1417249_at	6.73831682709496	6.75746953238024	6.73831682709496	6.73831682709496	6.71232500202176
1417250_at	9.99180888082907	10.0255864412584	10.0255864412584	10.2473612542947	9.04461381232397
1417251_at	5.82786836443082	7.21419962451417	7.01649309633078	7.54320832521217	8.49073185748043
1417252_at	9.01291467094731	9.1841880709816	9.0766093638036	9.00120654541346	9.22783386768671
1417253_at	8.81383837597025	8.5824160489378	8.73173586730519	8.73173586730519	8.73173586730519
1417254_at	8.25968128670033	8.45900628371243	7.83865473658009	7.54784167945781	6.94109324767699
1417255_at	9.15393795869738	8.95740055150976	8.8262304395593	8.84336462735664	8.46320887703711
1417256_at	3.83953165902980	3.93730467793863	3.80882473503574	3.83599014219612	3.94643859253141
1417257_at	6.30600842715521	6.30600842715521	6.30600842715521	6.30600842715521	6.33600135927989
1417258_at	12.9857926391934	12.9394110759203	12.6025300311221	12.5178675606555	11.6304408555039
1417259_a_at	11.4317296425052	11.6211923601192	11.5031746006676	11.7520974375922	11.4874920385897
1417260_at	11.6245774419184	11.5676342427432	11.6406619545107	11.5676342427432	10.8186802810191
1417261_at	10.3928785182893	10.0385388089738	9.6898631491466	9.21537331225826	8.42290051897548
1417262_at	3.99902130786110	4.10578941689039	4.16288779463416	4.16288779463416	5.16147243042565
1417263_at	4.71592905318416	4.70028630977072	5.03183957681916	4.80704580723082	5.45323006800146
1417264_at	8.83529616264365	9.2108130685807	8.42385346570574	8.27576514120998	7.8390694476676
1417265_s_at	7.42396754763494	7.91642276532995	7.28098518292927	6.86703789673295	6.34206896479887
1417266_at	5.66366035289454	6.18751682520456	6.326201877329	6.96499133762075	12.2332552051265
1417267_s_at	7.48564407173031	7.73631300892897	7.4882707530978	7.45387012627072	7.61013643472348
1417268_at	6.47467963312777	6.63525765190471	6.64409322386697	7.21089390694707	8.99957450586622
1417269_at	11.0485057409737	10.9766375189366	10.830530907622	10.7457775125157	10.5847274024535
1417270_at	6.88677506940026	6.79893910669378	5.45137105069837	4.90269427542919	4.80083777714897
1417271_a_at	9.27162287234382	9.89136269758277	9.99582536835389	10.4555876134437	11.1134387047103
1417272_at	8.56118410756452	8.90764960384668	8.67634574960308	8.67634574960308	8.93715340530998
1417273_at	5.08913809789306	7.1243779356849	5.71003036847234	6.58235991016327	7.53841717646386
1417274_at	11.2202107165332	11.2127756005432	11.0276315753901	10.8099309408338	9.92251907469929
1417275_at	5.85401084933462	6.49678627686236	6.28094993812427	9.19262543840937	9.20362803443651
1417276_at	4.34264194710703	4.39589361712451	4.34264194710703	4.34264194710703	4.34264194710703
1417277_at	7.65827350149953	7.75169677312607	7.75169677312607	7.8103636642168	7.75169677312607
1417278_a_at	8.17653627112226	8.17653627112226	8.07995864992445	8.17980011999012	8.5748255114979
1417279_at	8.51468612066828	8.94408718867678	8.8566910957397	9.03155733959825	8.86270805724445
1417280_at	5.05725797829703	5.05725797829703	5.04281927868753	5.05725797829703	5.05725797829703
1417281_a_at	7.4646485107207	7.62847534810523	7.49763491756533	7.84221795748498	8.50510200486328
1417282_at	8.11062568514902	8.44265915884241	8.32257696424898	8.46729094517841	9.0574464765912
1417283_at	7.03242436807305	7.19302065310816	7.16085109775474	7.54394186414381	7.53424609334443
1417284_at	9.8825724763455	10.0557766094590	9.60995717022887	9.5938071799686	9.48259389648377
1417285_a_at	11.0613620602851	11.4656705120156	10.8665523949971	10.6018396995952	10.4778825114543
1417286_at	9.97003409704942	10.2871704292873	10.0475640340304	9.69697795895882	9.55520802733013
1417287_at	9.62894155327347	9.60810107297458	9.74808468800775	9.79168843618575	10.1679041121538
1417288_at	7.84933623675833	9.17076065354822	8.43786733779222	9.09888168680074	10.3230704287546
1417289_at	6.05104633433292	7.34449963266882	6.90152470369192	7.25521602424182	7.88827330742617
1417290_at	4.62566549252905	4.62917893309541	4.7027234968405	4.59206157746886	6.55837907604435
1417291_at	10.2203117926268	10.4439059442198	10.3641159422907	10.8917166811428	10.7541549585622
1417292_at	6.11179301071819	5.96572470620893	6.23359406849314	6.40127179729498	7.88109806092191
1417293_at	8.04707512601399	8.14378225435245	8.50351893404222	8.9440467381973	8.37035093858947
1417294_at	9.8321952866797	9.71504394386399	9.68789330798416	9.74638467853373	9.32243853934726
1417295_at	9.85775293760768	9.6839702614257	9.72199258386779	9.43665737442925	8.7771107878625
1417296_at	9.92116898480192	10.1242590910519	9.55110463343488	9.42652226226325	9.36571618242722
1417297_at	7.76799053042056	7.85623619529502	8.0513853156264	9.23869805555576	8.08723375144364
1417298_at	9.92529155988557	10.0280451419446	9.70774339341988	9.2685788253776	8.94524210328076
1417299_at	8.32154856691519	8.65043474496024	8.3700751918719	8.42342191195961	7.64477138555657
1417300_at	7.79819923055595	8.1141201044252	7.44561781767127	7.074191543326	7.251504971984
1417301_at	8.27073357402968	8.95280766646499	8.83346862531906	9.81426407314665	9.69270797286667
1417302_at	9.2392993057836	8.77475651171148	8.91265828454658	8.26132000639212	8.2391497670255
1417303_at	7.66904670595319	7.69560302170396	7.77851496557532	7.69560302170396	7.06314827802108
1417304_at	7.28654031477824	6.92667236835171	7.49879500663587	7.30738863644563	7.30738863644563
1417305_at	7.62488555085732	7.65908835417739	7.55143298545863	7.1447917741194	6.75671595644713
1417306_at	7.83871742672626	7.97495643150728	7.956494591606	8.1592657867559	7.97495643150728
1417307_at	7.37245523501544	8.2379370983933	7.79910552455256	7.83356113764688	7.80502576680942
1417308_at	12.7538490240941	12.7117580016275	12.7905771454947	12.6934889446538	11.1609358284904
1417309_at	7.52680663552362	7.66557101866081	7.52766583569094	7.79391416670286	7.63705949010197
1417310_at	7.50266055887575	7.77954085406141	7.88094757467239	7.95182967353335	8.05562889080884
1417311_at	10.3119478879295	11.7888464971594	10.9871474347812	12.1440600161097	12.6618952906668
1417312_at	7.0111512766215	8.01047732408076	7.7086490494034	8.12475622949627	9.60049640859295
1417313_at	10.4525399293059	10.3465521181459	10.3034643392720	10.0687024004553	9.68260688716363
1417314_at	5.40607778294703	5.10014895837338	5.64769653236153	5.43557298508502	6.39072948143207
1417315_at	9.00515876324688	9.14657225064524	9.21849739626249	9.25233946334195	8.78438231099847
1417316_at	9.05002385473063	9.80206848261383	8.77698194021311	8.92866738505035	8.96383557587034
1417317_s_at	13.7006480889166	13.6882825029791	13.7183944841274	13.7634347660894	13.5507324538312
1417318_at	6.62685622661745	7.46043818558202	7.33197955316167	7.78333707931067	7.46534464783438
1417319_at	8.79351491616715	8.67566492874234	8.0853590680537	7.92315999180819	8.43364696974062
1417320_at	10.9779492759338	10.9961214408555	10.5669319616596	10.4845201269159	10.0765174717366
1417321_at	9.06200086920103	8.8651851978464	9.0563589915593	8.99259660559039	9.10168334595414
1417322_at	9.22286456734374	9.23996811851067	9.2731494173635	9.23382410025115	9.1010562934524
1417323_at	10.4365665965670	10.3764757756344	10.4317368469943	10.3764757756344	8.29499044174104
1417324_at	9.87369008027488	9.7766599667883	9.47354911946603	9.56432864877175	8.92819614390192
1417325_at	6.31490361708266	6.24484992294928	6.3884850951026	6.35562434095757	6.62460688244136
1417326_a_at	10.9683163348659	11.0681287642903	10.9953349443656	11.0914031135234	10.8642811957152
1417327_at	8.6573983701018	9.73815855662975	9.9346715456663	11.4334408579832	12.3646763911045
1417328_at	9.22229395669615	9.24266516415482	9.13062927973736	9.13062927973736	8.66576584338514
1417329_at	7.73898103896865	7.90637242107215	7.7782270605408	7.88399176105563	9.00697508629591
1417330_at	6.08013327255775	6.1812204098392	6.09589245279485	6.09589245279485	6.03020082857124
1417331_a_at	9.25355578891832	9.29354121941202	9.07447014704132	8.90905089836651	8.84838136273379
1417332_at	6.75777471897218	6.57714766487516	6.72752973198884	6.72752973198884	6.72752973198884
1417333_at	5.61112696059792	5.30455102045672	5.61112696059792	5.61112696059792	5.94093678197925
1417334_at	8.14762775735448	8.30616567149487	8.28134037154341	8.33861998488443	8.18417377939902
1417335_at	5.49356679624159	5.53831774521926	5.80312897545843	6.09611171878613	5.75580188127902
1417336_a_at	6.79238920582455	7.9707957276973	7.29320175482848	7.29320175482848	7.10774134653439
1417337_at	4.21336934593105	4.15833502410299	4.03953034062486	3.85948577182208	4.7885890833027
1417338_at	5.82645216659925	5.73052922570486	5.96468778869968	6.04529043819048	6.47105986529191
1417339_a_at	13.6860844647877	13.5557606412486	13.2133963164483	12.7921435566029	13.1959033722298
1417340_at	10.9364338954913	10.6847510983418	10.2043302309622	9.86313750718257	9.38888864677474
1417341_a_at	9.57258666865518	9.95699000703725	9.70753528620488	9.91652909307491	10.0630390036320
1417342_at	6.95804618496929	6.95804618496929	6.95804618496929	6.95804618496929	7.07094483625248
1417343_at	9.01106521639225	8.82324685428212	8.58166312138416	7.7291808363368	7.7242891154774
1417344_at	10.2332017672140	10.6198160470113	10.4043112381906	10.7162388483628	11.3679200696609
1417345_at	5.2341902271193	5.25936865863402	5.25936865863402	5.1222768815631	5.32674545663067
1417346_at	8.0336636986612	8.50962764030917	8.40310924780287	8.89189734115034	8.9010051038125
1417347_at	4.49953746264312	4.28680488223928	4.60644089490747	4.58889472500202	4.70100325635135
1417348_at	9.4600930011362	9.54520160340612	9.4600930011362	9.55723674153307	9.58509224610768
1417349_at	10.7705490794175	10.6689938137082	10.0502878410746	9.8490227166841	9.68383433656537
1417350_at	8.31071643623524	8.42147821972892	7.55768839109819	7.76824725318899	6.94808527530432
1417351_a_at	11.5475468034091	11.5797575699839	10.9813709780958	10.4646092811756	9.86561391115122
1417352_s_at	10.9475805530556	10.9920929231729	10.7339667564523	10.2876053953053	9.28769251076255
1417353_x_at	11.5008034532364	11.4877146940115	10.9510675583130	10.2406976840480	9.52076008895845
1417354_at	8.50351893404222	8.6586499829718	8.67235309327337	8.69644134736945	9.0594876746792
1417355_at	12.4250382605415	11.9727122757397	10.1807297457992	9.25837215403897	9.5092914882303
1417356_at	10.9081396159001	10.2035189111267	10.0085276886816	9.6605714513048	8.39895886381588
1417357_at	10.2729985601852	10.2589461634163	10.3143374167441	10.0423745899920	10.2589461634163
1417358_s_at	7.35929911440154	7.61374979739805	7.35929911440154	7.26419128504876	7.31047050078175
1417359_at	11.8629948151637	11.7532277409745	12.0748040469428	12.1597622846509	11.9823957062499
1417360_at	9.27750869824043	9.05035635044499	8.77855541878699	8.70778294784765	8.0067164033765
1417361_at	8.62728971807748	8.82630318451245	8.5465580306362	8.5465580306362	7.7078056303789
1417362_at	5.9109896775049	6.00031351604916	6.22587711210595	6.12355709974873	6.54240998954417
1417363_at	8.49938148289147	8.29334662910437	8.01055181909146	7.65373068414621	6.75434689392604
1417364_at	13.6392046726575	13.5528994769375	13.6154885309122	13.4659646230188	12.5825888297745
1417365_a_at	12.3551542621690	12.4035977100017	12.4278687593641	12.5530347226298	12.487132226718
1417366_s_at	10.8331199525772	11.2564807017887	11.7618515462426	11.5433783782480	11.5989136429799
1417367_at	12.4492591261241	12.4185925498697	12.3093407217742	12.3093407217742	11.9024565498981
1417368_s_at	11.6282799641622	11.7052650069821	11.56319981453	11.4535396028846	11.3094381220294
1417369_at	10.0793809679907	10.3002005187780	9.91187552053454	10.1031270048807	9.84435638792135
1417370_at	6.30213037570801	6.26571877140167	6.4024663554827	6.39332551948453	6.59617184380221
1417371_at	9.84334303565472	9.75108006684775	9.5532625660207	9.78357441123087	9.50241599224342
1417372_a_at	9.94767026567835	9.78989366080463	9.5821849184107	9.60533656105097	9.32312096323072
1417373_a_at	10.0300088254524	10.0749089848727	9.5186643442041	10.3356879393146	11.2088591509535
1417374_at	8.82517617559902	8.8285972798921	8.4184287471946	9.27780535793531	9.7293249256692
1417375_at	7.91122905760292	7.98528445089122	8.0478970101991	8.08942615110517	8.0197175494122
1417376_a_at	8.60411402822866	9.09078820749132	9.1891396411831	9.84568262614994	10.1582057083729
1417377_at	8.27574085034742	9.589029719882	9.31361503369679	9.70121545252186	10.4804614987500
1417378_at	10.1688645492451	10.166019124004	10.8151173154505	11.3267432629191	11.9064858375238
1417379_at	9.65453016866993	10.1245678063052	9.82545596156798	10.7253004808533	10.9355898490174
1417380_at	10.7907259434806	11.1446090556003	10.7919140118643	11.8370500069562	11.7656889915497
1417381_at	7.51550697159101	7.74229469819802	8.02749455675266	8.09740354910552	8.5169717365359
1417382_at	7.05277372666739	7.90221024431004	7.60231148012963	7.60231148012963	7.60231148012963
1417383_at	6.58779837541689	7.27173430064069	7.20284541647134	7.35595091792482	7.20284541647134
1417384_at	6.63337635608868	7.48134344637333	7.25231155381503	7.6873603751607	7.67621952062397
1417385_at	8.71191750938146	10.1452631270512	8.71191750938146	8.66175020725608	8.42851130146516
1417386_at	9.72130910354653	9.78441857334661	9.84568262614994	10.0635616189142	9.45468950683115
1417387_at	9.58256129517003	9.53290913420412	9.37668885552708	9.64254491206175	9.20333959923607
1417388_at	10.5309180064585	10.4385999843721	10.0757645635269	9.48367125864674	11.081831462117
1417389_at	9.0637593775277	9.21520939803081	9.17223450094521	8.93128342916725	8.23198755321545
1417390_at	10.3964698051050	10.2049657682581	9.80027348508052	9.46770603787685	8.89625308820016
1417391_a_at	6.1195486072791	6.177838176901	6.68646107727442	6.62758856280184	7.45551494653994
1417392_a_at	6.50751335333574	6.80907345046436	7.17715992721088	7.75133508977536	8.3747039767055
1417393_a_at	9.4846120457117	9.85256510821873	9.87621550911941	10.2672247445557	9.94262278513132
1417394_at	8.69808930691716	8.61436334615018	8.05742086057733	9.70619002810566	12.0128106986114
1417395_at	7.21810146441072	6.98326399704234	7.11105048657065	7.85501054263814	10.2190504669142
1417396_at	7.54746751703761	7.79818974416947	7.2885380809833	7.31942826177599	7.0260023292174
1417397_at	8.7799923352494	8.76925209472844	8.7799923352494	8.9755078895661	8.7799923352494
1417398_at	9.09882681643793	9.61547582071775	9.51220980266272	9.80068357825864	10.0305606715214
1417399_at	8.02300169783966	9.32829651127924	9.65102933440498	10.4691562376393	11.1344166731284
1417400_at	10.9516319442213	10.7547104810107	10.7079826803468	11.2328584534946	10.7784218972603
1417401_at	8.5090375713261	8.6074316517186	8.20810172927839	8.64478540793774	7.55215278098493
1417402_at	9.85412474022117	10.0566906687392	9.98472763782257	9.85412474022117	9.55161642996283
1417403_at	8.9105439297503	8.76726683814032	7.82096273634558	6.39488279685394	5.75025646248661
1417404_at	10.4652119632856	10.2411125143155	9.42777965388884	7.94557734545624	7.48641534200362
1417405_at	9.31011773933812	9.41151838733852	9.20203407885474	9.5767740583167	9.73829971661736
1417406_at	8.8128041566978	9.12598891616689	9.01770708105825	9.13127618085961	9.44813825272897
1417407_at	8.84336462735664	8.85205538235956	8.87505144501383	8.73766121293748	8.34812520329694
1417408_at	6.16018527445116	7.06770821088642	6.64255742490803	7.80427826887601	9.59231194669895
1417409_at	10.0867465918987	10.5713002493154	10.5799990510279	10.6180036097962	11.3172368071458
1417410_s_at	10.4247852263960	10.4867574180864	10.4667657039986	10.7057384798761	10.5307793659314
1417411_at	7.64489994440855	7.88446834539833	6.8646878429026	6.22236015504177	6.24242711071684
1417412_at	6.52851014523638	6.9309788043016	6.82526876435497	7.12230844003406	7.25664470386916
1417413_at	6.64958387239412	6.52151903403711	6.70289794565284	6.64958387239412	6.64958387239412
1417414_at	8.37181586501272	7.96071332698371	7.7782270605408	7.34266209524842	7.7782270605408
1417415_at	5.73622682861906	5.87923039364383	5.87923039364383	6.0318675705054	5.96725278333254
1417416_at	7.27121749042291	7.21814820377568	7.1206961604339	7.151009730061	7.18988079840145
1417417_a_at	13.4510025332832	13.7286776295285	13.5080147051849	13.5585071495088	13.4518459001025
1417418_s_at	11.7324900920850	12.0797714649096	12.0293078911151	11.9955989545895	11.9865257079003
1417419_at	9.81499849578085	10.3823084826177	8.60920032902658	8.28035757604411	8.54967999906243
1417420_at	11.5471100716537	11.8396934285334	11.3227860249275	10.8987970339924	10.8123159661860
1417421_at	6.37959184250512	6.88433481309644	6.50352846136365	7.29575120336707	8.31436670109424
1417422_at	6.49545693960304	6.49922634939307	6.70697040799313	6.83472538047622	6.9019067169206
1417423_at	8.75727994856707	9.08353999243439	8.76580560945147	8.9981262723189	9.96970713461038
1417424_at	10.836457050484	10.7378167796401	10.2919478771956	10.1284193370489	10.2231845741064
1417425_at	9.49241962577342	9.62081147040417	9.32310614351729	9.078030523323	8.62309758868438
1417426_at	8.75996410166278	9.25612547286326	9.5011769892451	10.2620630372240	12.2816220572306
1417427_at	10.4146386463691	10.4873485180761	10.8474667662925	10.7341603961703	9.8654573528335
1417428_at	7.35070644103821	7.63122816990278	7.51666778426531	7.44561781767127	7.51666778426531
1417429_at	6.46502889374996	6.58888331897101	6.8916427066379	8.35206276616982	10.6812511138129
1417430_at	9.09007779515985	9.4407089313832	9.17794623078834	8.54903254056212	10.4651962486775
1417431_a_at	8.27523308359595	8.18602139764613	8.45254112721098	8.61312131943077	8.17323768932685
1417432_a_at	11.4113425526502	11.5211699285483	11.4456725890164	11.4022963875612	11.1304225226615
1417433_at	10.6735942402870	10.6735942402870	10.6735942402870	10.6781391101512	10.6735942402870
1417434_at	9.01023305988629	9.17004736882911	8.39198596210376	8.35731143534981	8.67359144952522
1417435_at	9.64187041362221	9.78322626408743	8.98511608256714	8.97167107913097	9.33834153704414
1417436_at	4.55155624741863	4.54858827666927	4.55155624741863	4.55155624741863	4.75110076076501
1417437_at	9.63942799592	9.62162605514355	9.1332008247631	8.8695540823576	8.10685933336731
1417438_at	9.56717592451112	9.66435740924172	9.01836661427569	9.512519570176	9.50928760916014
1417439_at	9.61154278886156	9.49535007576061	9.89423010088968	10.1034488730702	9.89423010088968
1417440_at	10.6142707237153	10.3671425436127	10.3671425436127	10.3671425436127	8.7343157265325
1417441_at	8.86006963623391	9.45216461146278	8.8192939631451	8.93110036773253	9.27421662300764
1417442_a_at	7.8515451364583	8.14266852688056	7.65623043933277	7.92764422830064	7.73554121702082
1417443_at	6.3888802093858	6.17378008005053	6.3888802093858	6.3888802093858	6.3888802093858
1417444_at	10.3915903236490	9.7434198505616	9.4722601193063	9.16501749937143	9.10904537778317
1417445_at	9.30077898835508	9.30193938820629	9.01045205300077	8.85150798665964	7.46534464783438
1417446_at	7.97911869961412	7.9961786348439	8.34987283467293	8.42920911981656	8.95618582188795
1417447_at	11.5714028049437	11.9786113731958	12.0203526011965	12.9101863612896	12.4585690309889
1417448_at	9.2115288595143	9.3365574661203	9.0616449794284	8.91633384636026	7.71155858171363
1417449_at	7.94495108608521	7.9961786348439	8.07665527640138	7.9961786348439	7.9961786348439
1417450_a_at	10.0167245682516	9.94767026567835	9.81582671469853	9.4958908224517	7.35910709648111
1417451_a_at	14.2046586481902	14.1770685175541	14.1846834365621	14.1503898080547	14.0130095722163
1417452_a_at	12.9209000175981	12.9357033463998	13.2747163362653	13.4995224836602	13.1402038651743
1417453_at	9.34933026757792	9.36574529129596	8.46707940257775	8.1772819513617	7.84249374161053
1417454_at	11.2408645455993	11.0795012872099	10.6474461230041	10.1566611686566	9.41153001947353
1417455_at	8.72411893447699	9.49073298202595	9.80368363974076	9.36222678417441	9.45724623745894
1417456_at	9.980783073911	10.1738473664545	10.0159125962851	9.980783073911	9.4134646382674
1417457_at	12.0725298941119	12.1354853433952	11.7161004259502	11.492329888488	10.3597486734896
1417458_s_at	12.4573196017904	12.3848708304911	12.1856121417917	11.9348786453274	10.7541549585622
1417459_at	4.23748070358821	4.39360332658959	4.47699869497037	4.45781138410618	4.46866314859933
1417460_at	12.1867567882704	12.0491415960607	12.0517252354986	12.2511713435050	12.5500605044695
1417461_at	9.31406840998198	9.59460977162375	8.73037778992745	8.87310488481109	9.53979008210962
1417462_at	7.97656176537455	8.61917225730857	6.90244876022986	7.11540710519527	7.31942826177599
1417463_a_at	11.9695746036031	12.0879755960443	12.249435712792	11.9734162243942	12.4785605744602
1417464_at	5.69554859721472	5.70752885674771	5.70752885674771	5.76365352880718	5.70752885674771
1417465_at	11.1114766150398	11.2370323430377	10.9719539909013	11.0612305507081	10.7863327034029
1417466_at	8.45254112721098	9.3040402279814	9.29914366495069	10.2074853627767	9.44227503408172
1417467_a_at	8.71512994078257	8.7098517097482	8.7098517097482	8.90374743338281	8.27018515643172
1417468_at	8.84336462735664	8.87242110956844	8.6435777679255	8.97950736799788	8.84336462735664
1417469_at	6.83472538047622	6.83472538047622	6.83472538047622	6.83472538047622	6.84479913384483
1417470_at	8.19712390996349	8.30616567149487	8.63747935385043	9.31552252372461	8.84656295431903
1417471_s_at	6.79816491455095	6.91621051640974	6.75170669139168	6.91621051640974	7.37666869272917
1417472_at	10.0170931399203	10.1266164420928	10.8325348417057	11.7310316568119	11.7140393509796
1417473_a_at	7.35502496509218	7.62801895633802	7.20284541647134	7.2199538578172	6.05061947467809
1417474_at	10.0847542895867	9.90720030285419	9.76771565701102	9.8359285140336	9.617031124267
1417475_at	9.9967881392134	9.84780776907469	9.6537579191644	9.7104301363721	9.03082501958106
1417476_at	8.67323986143311	8.6557911987402	8.6557911987402	8.75663034154324	8.24851022802997
1417477_at	10.1612866179299	9.74099204928418	9.4563782320288	9.73198727530563	9.39825121972937
1417478_a_at	10.0327445919527	10.0900635146422	9.29306421681309	9.10151039575219	8.83227990911250
1417479_at	7.2490971969996	7.60256740378936	7.2490971969996	7.16916294173663	6.68931135932498
1417480_at	9.41450622848384	9.70155044054654	9.55419512900842	9.8657556221146	10.2344855282098
1417481_at	7.15402477102673	7.6375147091677	7.03510246220246	7.24810624110317	9.65542947290021
1417482_at	5.27348728241461	5.30455102045672	5.30455102045672	5.30455102045672	5.33790231488757
1417483_at	7.41654609829608	7.30651717688111	7.21842811978785	8.44050674134304	9.33296061472968
1417484_at	3.92077347232471	4.07145226828953	4.09564153195956	5.78893520749021	4.22037886773935
1417485_at	4.31847171287762	4.43397807067171	4.43397807067171	4.53197156785608	4.43397807067171
1417486_at	7.74135552675027	7.49124534586516	7.38303804371743	7.178858819087	7.06327422412744
1417487_at	6.4742823401954	6.589925464389	6.77027488467736	6.77027488467736	7.02818328152738
1417488_at	5.73041899530023	5.70752885674771	5.7349717658314	6.06003174493054	5.7160114204148
1417489_at	4.36625280811574	4.20093007003764	4.03147867687560	4.55511262274015	4.43397807067171
1417490_at	11.1990114566509	11.5785211760963	11.4226660107401	11.6944688312401	12.1139578400899
1417491_at	7.03776309857965	7.46043818558202	7.15303847816494	7.8239867343195	8.41875936968521
1417492_at	6.72584074711145	7.27504721553569	6.67052284701262	7.35334912512102	8.03399681980552
1417493_at	10.3947110049386	10.6192755138679	10.3879341799710	10.3056390984877	10.0740381585030
1417494_a_at	4.90150536846848	5.09916523545857	5.1639920819232	5.57726217190053	8.6837548331291
1417495_x_at	4.18427501753394	4.26794800535436	4.55604998759835	5.33075990326715	8.16639517849332
1417496_at	5.68851486351884	5.58903767051415	5.98670928053145	6.03940511145541	7.27354537149735
1417497_at	5.99412769581742	5.96964334486201	5.6994580711569	5.96964334486201	7.56317961705127
1417498_at	7.60231148012963	7.58346414900997	7.60231148012963	7.60231148012963	7.60231148012963
1417499_at	9.99944503976037	10.1888648870624	9.92742138072437	9.5013458276805	8.98676022461815
1417500_a_at	9.01158839332662	10.4046760359635	9.97573737986173	10.4774317138401	10.397612661213
1417501_at	6.56159789146548	7.22131072336365	7.11432343635314	7.28666906360514	8.48350468787728
1417502_at	8.17195771925732	8.86159640329178	9.14242061794023	9.35358730091861	10.4010302443103
1417503_at	10.9490117890611	10.9536330849499	10.9080343889914	10.6087479685674	10.2475837219654
1417504_at	4.57193925479773	4.38100343944808	4.38100343944808	4.38100343944808	4.38100343944808
1417505_s_at	9.88466326037336	9.87832662136036	9.7311880156716	9.34501222239932	9.37522285004693
1417506_at	10.8393935211962	11.0393349942190	10.5546270417641	10.1649599488014	9.4294544731538
1417507_at	7.81733460278509	8.8376998691049	8.167532616108	9.03422048977657	9.65660144043267
1417508_at	9.33289689201539	9.66062022163642	9.39643955214487	9.94305497323145	9.76700730838196
1417509_at	8.22320621311899	8.57259720707195	8.57259720707195	9.02603318185903	8.58160831261936
1417510_at	9.96747175435396	10.0503771393243	9.78712357535546	9.98208188005335	9.8490275168873
1417511_at	10.9629977363533	10.8064838520518	10.1044976074266	9.55208147169209	8.6735663612827
1417512_at	9.58499806419037	9.50962224178951	9.16677574147343	8.97232399352639	9.04437880504667
1417513_at	9.73999423272515	10.6652673453622	9.22318663139477	8.96350183900896	9.93034148738097
1417514_at	8.01079557071355	8.33594080275818	8.15922686550265	8.36483804292417	7.69299738189587
1417515_at	9.33117550805925	9.62739309632155	9.5636353226651	9.62658855983733	9.39349816990493
1417516_at	8.4506096141279	8.40375270256269	8.35963186438053	8.52252435511273	8.42089841435643
1417517_at	9.08831957383671	8.94963894941447	8.59142066251567	8.68552957673436	6.94095568105615
1417518_at	6.392262073771	6.22135572676901	6.39939713808571	6.39939713808571	6.48208462951544
1417519_at	8.33124990365642	8.08172931070682	7.99051706601469	7.90044705102923	5.58140141058976
1417520_at	6.23968303590367	6.28374179595289	5.95367411981596	5.86113051397818	5.92062981060272
1417521_at	7.38132692907218	7.34766729338801	7.17715992721088	7.01536152169679	6.93231758265725
1417522_at	6.08042138088426	6.32726595378275	6.42782451412108	6.48391998927262	6.73831682709496
1417523_at	7.27373869615532	6.67669485552218	6.77027488467736	6.57784008726528	6.80859505864849
1417524_at	7.19581366370774	6.91744152657795	6.93231758265725	6.7125386022175	6.36405319265503
1417525_at	6.95952300205977	7.2300055458853	7.2300055458853	7.2300055458853	7.3928447825777
1417526_at	8.68434501385656	9.0359434574303	9.1316801344597	9.19028495294516	9.61677453442322
1417527_at	5.88648866005114	6.22987081184303	5.96740385206676	6.1841122214922	6.10465463668341
1417528_at	5.48499258029127	5.09956561840961	5.78522249459056	6.35740258199754	6.57870337287954
1417529_at	6.43893007981869	6.2686187151475	5.27949502959387	4.70662882335724	4.87592250460592
1417530_a_at	11.0683564668124	11.2313745363627	10.9358448368424	10.8279332961930	10.7752883989294
1417531_at	5.03139086944541	4.87592250460592	5.09916523545857	5.22329731850881	5.14009649418419
1417532_at	4.52506459299376	4.41027358401112	4.52506459299376	4.52506459299376	4.57139635247436
1417533_a_at	10.0661562701066	10.1459248918310	9.93652430392128	10.0058530870454	9.67005309250449
1417534_at	9.44609659090565	9.44609659090565	9.44609659090565	9.42652226226325	9.41608464089023
1417535_at	8.6487592350408	8.71548220892669	8.40991196267244	8.65402027305001	8.66764927139349
1417536_at	10.2832792286552	10.1897292149813	10.1132118741939	9.9024745042626	9.89038513512269
1417537_at	7.47834761029418	7.47834761029418	7.4605929199135	7.47834761029418	7.47834761029418
1417538_at	9.69764837387371	9.65115168669553	9.13279380779832	8.77782344437602	9.21225173193097
1417539_at	9.40732254333893	9.58889466122394	8.80839410132647	8.26728470164575	8.74335831031677
1417540_at	8.31881832369354	8.7002195412799	8.37239380517328	9.07874541324814	9.20012207504147
1417541_at	10.9314071164865	10.8009450343882	10.4270224031351	9.76315191915648	8.0103741172581
1417542_at	9.55059158826289	9.76474358736344	9.16445052437503	9.10302418692085	8.93203777783838
1417543_at	7.46697644521661	7.85884803295173	7.42703491617809	7.46697644521661	7.15537348239421
1417544_a_at	8.50202186627555	9.02504622317118	9.07447014704132	9.92408150654421	9.668886751443
1417545_at	6.93231758265725	6.7928675023725	6.93231758265725	6.93231758265725	6.96375866493183
1417546_at	6.86488314614889	6.84978292815413	7.01044494829317	7.1774273212658	7.20062536063073
1417547_at	9.83597967987254	9.83597967987254	10.0557200759035	9.83597967987254	9.0642321771483
1417548_at	7.84919465212509	7.94058410480233	7.34330172072367	6.8118647275445	6.26040293828257
1417549_at	8.7204096209075	8.8237583151032	8.30889701262453	7.97105166150458	7.2888142802342
1417550_a_at	5.69743266823316	5.70752885674771	5.95084602621758	6.02337288929288	5.41246879316526
1417551_at	6.76169484133166	6.83605842509873	6.8916427066379	7.07602278104864	7.21836794094722
1417552_at	7.26159141366877	6.59350480452752	6.29188859362678	6.1646106106174	7.05778023025307
1417553_at	6.78457493592636	7.04388781624924	6.97331969691142	8.12165168668379	6.39893993306201
1417554_at	5.07877758817226	5.07877758817226	5.07877758817226	5.07877758817226	5.13708300177791
1417555_at	6.4742823401954	6.70289794565284	6.42517663037505	6.21465909664544	6.42517663037505
1417556_at	4.66576389460836	4.7027234968405	4.76368619443778	4.7027234968405	4.89795157510726
1417557_at	9.49003123334582	9.54685685316281	9.54129079696863	9.6982233626649	9.7644322816601
1417558_at	9.436420986846	9.56476457684245	9.47896858385084	9.34548289483276	9.5908168383769
1417559_at	10.0112420933847	9.67934429068172	9.59418053723123	8.6295913412588	7.10659536507395
1417560_at	11.2653336461867	11.2344797504514	10.8048754247649	10.2324881247695	8.97834351777326
1417561_at	6.30496070646445	6.29873985106921	6.61771780975776	7.61671071868398	7.42030163234391
1417562_at	9.97716944506953	10.4380790098464	10.1033037578768	10.0326780327775	10.1933120933356
1417563_at	7.42013878391019	7.65665030200486	7.48641534200362	7.60971665863598	7.48641534200362
1417564_at	9.81800466292147	9.78290905454546	9.48641594495218	9.40780209159968	9.28984094779534
1417565_at	8.08269392257115	8.29334662910437	8.192892040705	8.32159501231514	9.55323776796662
1417566_at	7.69291038391297	8.21840480214265	7.89335533874914	8.03137092959376	8.71878222250156
1417567_at	8.71122923812085	8.65765235333723	8.990638319165	9.03548998553441	8.46734162652464
1417568_at	8.28495955700285	8.41330132902654	8.22966740053373	8.41330132902654	9.43856950790486
1417569_at	8.4891367211775	8.7503690681524	8.73146687174111	8.66785897604676	9.2033810342651
1417570_at	8.89889853701362	8.78738383324509	8.59664751559239	8.47276115337212	7.55399643863907
1417571_at	9.25373037159198	9.178721642831	9.178721642831	9.178721642831	8.65208612835077
1417572_at	7.88705493229477	7.88705493229477	7.81333521038538	8.0433161344799	7.76157129580607
1417573_at	10.9147610229064	10.9572489540735	10.7951652983795	10.6634627507707	10.5502886857695
1417574_at	9.86561391115122	9.84982389633125	9.71587479924811	10.1474700104334	9.96793603139713
1417575_at	8.11438596642465	8.11870057850164	7.69973657039884	7.91242719585959	7.84447582509518
1417576_a_at	5.83923614365618	6.09272535020677	5.83923614365618	5.8185425668777	5.6756707807955
1417577_at	6.49652577652083	6.83219662605846	6.68802233382923	6.83219662605846	6.92590750606409
1417578_a_at	8.37042240944184	8.42258123643975	8.75841119956747	8.79196684121129	8.48588383043606
1417579_x_at	8.28826719454387	8.42258123643975	8.3254211943384	8.38148634902088	8.14596902975671
1417580_s_at	9.10640098557849	9.55863782019348	9.70788999553763	11.5813339545711	11.5504210902829
1417581_at	8.26848104963164	8.50137924792805	7.92435416746188	7.80842715873724	7.31412123796968
1417582_s_at	8.64718069899136	8.79152712349676	8.29334662910437	7.85594776794043	7.22600674057575
1417583_a_at	11.0438412434937	11.076929276193	10.3561031287391	10.1673213095436	10.1553563394522
1417584_at	7.20284541647134	7.0822313640963	7.1840985824065	7.31415755211807	7.32447930386772
1417585_at	8.9249318746605	9.2469278851479	9.42692411685635	10.0511039814003	9.13017639625776
1417586_at	9.8329069817655	9.67969615773371	9.719767493569	9.45773711458793	8.3589711844821
1417587_at	9.31631238566297	9.35599486241608	8.18746497276256	7.73005809450884	6.6225933441986
1417588_at	6.59432541303628	7.34838299069355	7.51759872086886	8.36274464244945	7.76993386424947
1417589_at	4.05669806810032	4.05669806810032	3.89755987235857	4.08720132683615	4.05669806810032
1417590_at	6.16330485015254	6.25128981956902	5.94368254027015	6.18538997933358	6.97240888202559
1417591_at	8.11021086213687	8.24723196725416	8.0849997279786	8.0849997279786	7.78874108221962
1417592_at	9.31222165779466	9.18125726595697	9.00282128652103	9.01357003243048	8.71878222250156
1417593_at	8.59623785194258	8.69870546117365	8.76925209472844	8.80708342070838	8.64646083224438
1417594_at	9.48811038629878	9.7415496898904	9.3558666462706	9.6043985045012	9.60088449819496
1417595_at	7.8461716686061	8.14731991720936	8.271102601028	8.63264015976034	8.7737801795551
1417596_at	8.63271467114573	8.74010583357732	8.72610894566646	8.78498693137213	8.21433686832086
1417597_at	4.19944265479767	4.26797933234141	4.30937648860948	4.27569136942328	4.27569136942328
1417598_a_at	10.8052864199940	10.783319500842	10.2551275438915	10.4163263554925	9.64010538311462
1417599_at	9.39503500625088	9.14195384011925	9.04017955121273	8.67002880595364	7.97790147905593
1417600_at	7.59369977346143	7.89677324427044	8.3747039767055	9.66462647701996	9.02113084017825
1417601_at	4.78393838505247	4.94935516754066	4.93926249079749	5.04243965452399	5.33435844910034
1417602_at	6.60124000184969	6.97418881156513	7.3296936215522	8.95025607129776	7.69472299501605
1417603_at	6.00687125301794	6.10517463784782	6.45497712382242	7.09616254135963	6.49079336904472
1417604_at	8.24953058881389	8.60334004924431	8.37996548662511	8.53507853241867	8.68099551813792
1417605_s_at	8.3966422779417	8.63091107134115	8.6557911987402	8.8376998691049	8.78001894454365
1417606_a_at	13.1832068280005	13.1581241031011	13.0255827121023	13.2491336269925	12.9293676379292
1417607_at	7.77205478539414	9.09945701375968	8.12521632945952	8.1204404908972	8.69808930691716
1417608_a_at	13.5048833668568	13.4867247809378	13.9141055566149	13.9422121283959	13.7372564092749
1417609_at	9.37955430569708	9.75836959925348	9.03596148649455	9.23454580899388	9.51337762163964
1417610_at	7.31544867847825	7.03421680090268	7.3899357245602	7.49519999471445	7.62237008567641
1417611_at	6.88859427028675	7.18511133962476	7.10983182804807	7.28048441439805	8.42012620566038
1417612_at	9.81274265586771	9.90225874825293	9.60611979731724	9.72475582712335	9.95593027216374
1417613_at	8.26642494345472	8.51775359066954	8.61428990341462	8.71592546849916	8.4491317471594
1417614_at	6.87649544732242	7.9653387839094	6.9431559460208	7.43655648046689	8.23899131216406
1417615_a_at	13.5895533715894	13.5533320389028	13.6587856460480	13.5533320389028	13.4077355035966
1417616_at	6.8153162921751	6.98561756484724	7.29889614656894	8.45777044209926	8.65005985845247
1417617_at	4.50698384330666	4.50698384330666	4.50698384330666	4.65253366626649	4.51152158992311
1417618_at	7.32834004447242	7.05531345157638	7.10564783074831	7.10564783074831	6.90316116194291
1417619_at	9.29084357102863	9.56780935123005	9.2918926991612	9.03422093468052	8.0563454789216
1417620_at	8.0368543268367	7.89590540297517	8.2551362957806	8.45468195480026	9.61677453442322
1417621_at	7.48652850572152	8.19929352641915	7.99040493578468	8.30779359396528	8.31521623838473
1417622_at	10.4975995682169	10.7219954736469	10.8764577123735	11.9644670176116	11.4336494964942
1417623_at	7.49195518599929	8.24982309651167	6.90966129040013	7.71783276499537	7.7964246328639
1417624_at	9.86561391115122	10.1851456182763	9.75420830810315	9.9017163869087	10.5069701233367
1417625_s_at	9.92957788393403	9.94328082518422	9.02957102045326	9.62460122658769	11.1577781142100
1417626_at	6.49094561509708	8.72766180278449	6.32497979739533	6.04822294421326	6.70289794565284
1417627_a_at	8.13837479062537	7.93793448367875	8.0472483358982	8.13837479062537	8.32155867053878
1417628_at	8.82613464115967	8.79942470296155	8.78108093602916	8.97648625879908	8.26468566088971
1417629_at	7.88109146492179	7.75169677312607	7.8062930488994	7.42393825419841	7.74491152913556
1417630_at	8.44476311621861	8.26359675269923	8.47460968724099	8.47460968724099	8.81741567357657
1417631_at	7.2200413112258	7.2490971969996	7.44341871646578	7.59654532654202	7.46375061497974
1417632_at	8.36954802764798	8.51108620079668	8.20618476968875	8.39330040299012	8.77584995568642
1417633_at	5.7813238763115	5.40830631071083	5.98059074626561	5.86113051397818	8.19326911215967
1417634_at	5.82423080998212	5.86240932219289	5.91575697175911	5.86240932219289	6.15475991638403
1417635_at	6.59747643299407	6.62019816520365	6.23359406849314	7.2343623270086	7.85372815514546
1417636_at	9.093738239386	8.78960801934722	9.10656880604157	9.01248836969097	9.31416929858194
1417637_a_at	8.3224816793336	8.47298650567034	8.50616111579469	8.70206938434644	8.22239896553166
1417638_at	6.45497712382242	6.56738897321553	6.91460237430112	6.85228224203908	7.27354537149735
1417639_at	4.33265385115833	4.56712633932996	4.56712633932996	4.56712633932996	4.72764522866671
1417640_at	5.5251512726348	5.71191518396465	5.89410405790772	6.6447024204256	7.8696902068862
1417641_at	4.45781138410618	4.45781138410618	4.52094573886972	4.44849385817463	4.35539875197651
1417642_at	5.65101268411939	5.65101268411939	5.65101268411939	5.65101268411939	5.59388005429555
1417643_at	6.80414265669678	6.74605844985517	7.03025493841692	8.15007385974196	8.2021584351005
1417644_at	7.65686097014464	9.34476972763008	8.1449694889266	8.2513536985885	8.59133478406243
1417645_at	4.73300322204738	5.75282282026812	4.81392703115126	4.54720282080213	4.81392703115126
1417646_a_at	11.2839107954022	11.2464572636724	10.6908036405119	10.0999799659125	9.650373943512
1417647_at	11.2932418268063	11.218544987168	10.576978210542	10.0159939526839	9.22428969726284
1417648_s_at	10.8316274212368	10.8401752184583	10.2764999370580	9.58794387439964	9.3122924216379
1417649_at	12.2688118042242	12.5359031694065	11.9666175356316	12.1619795212623	10.1978976644089
1417650_at	7.35952148025005	7.34939297316009	7.4439749878842	7.52921829060392	7.8754546969331
1417651_at	5.4618565506263	5.5947078013647	5.79364508533721	5.55948652234239	5.98551561650753
1417652_a_at	12.5858819763652	12.6433648792651	12.3800613227199	12.3347502918401	12.0159124115288
1417653_at	6.57947510644847	6.4321405875797	6.57947510644847	6.57947510644847	6.78357888857258
1417654_at	7.5314015099908	8.257966749451	8.11583810310977	8.84363256173553	9.6603564164567
1417655_a_at	10.4794341406689	10.4360890225002	10.7621210656717	10.8176819583523	9.67758366698673
1417656_at	8.25419157584922	8.36236996699923	8.37274271765292	8.31222716959203	7.37730142875648
1417657_s_at	10.2693621912111	10.2416580168307	9.72368685699732	9.14350698041019	8.80903755434648
1417658_at	6.87954444805368	6.98676293524569	6.79121613483618	6.79121613483618	5.00015349721382
1417659_at	10.6871331542585	10.9060654913713	10.2692507089905	10.2380457233697	10.3881881143573
1417660_s_at	11.7728084062578	11.9171194785073	11.4432635392852	11.3350632175923	11.5404781633325
1417661_at	8.72150236680385	8.72047134497302	8.90303696209314	9.20340383143319	9.0222808463084
1417662_at	8.19536144108219	8.21104671890294	8.19536144108219	8.13580321481751	8.19536144108219
1417663_a_at	8.47768385057971	8.60308367471343	7.99051706601469	8.41241146873814	7.93437443986014
1417664_a_at	8.33118044185608	8.64402129908866	8.73772057865615	8.92545266101479	8.26642494345472
1417665_a_at	11.1262674768727	10.9207935889278	10.5828311667180	10.6159264324553	9.60272020186788
1417666_at	10.2989640611479	10.2571019451952	10.0342876069406	10.0761780154355	9.6818117383488
1417667_a_at	8.49165876020777	9.12893398909814	8.19929352641915	7.91242719585959	8.07829574176013
1417668_at	6.59432541303628	6.96991759123216	6.72127577673383	6.59432541303628	6.59432541303628
[truncated: 43,102 more rows]
